# Supplementary material for: Visualizing defect dynamics by assembling the colloidal graphene lattice
Source: Nat Commun. 2023 Mar 18;14:1524. doi: 10.1038/s41467-023-37222-4 (PMC10024684; doi:10.1038/s41467-023-37222-4)
Supplement: Supplementary file 6 — Source Data [file 41467_2023_37222_MOESM6_ESM.ods]

## Sheet: Fig1d
	Angle deviation / rad (exp. data)	Bending energy / kBt (exp. data)	Bending energy standard dev. (bottom) (exp. data)	Bending energy standard dev. (top) (exp. data)	Angle deviation / rad (fit)	Bending energy / kBt (fit)
0	-0.55	4.27493787655911	0.886683753964905	inf	-1	19.617735
1	-0.45	2.80573472178807	0.674255812382943	3.28533380486674	-0.997997997997998	19.5388641390289
2	-0.35	2.25226463552458	0.691895960746694	5.99111471701519	-0.995995995995996	19.4601513358955
3	-0.25	1.19003930841257	0.185320773223942	0.227659309890816	-0.993993993993994	19.3815965905996
4	-0.15	0.430523807319004	0.115671467907612	0.130823054966868	-0.991991991991992	19.3031999031414
5	-0.05	0.00419507856156398	0.0822103846214184	0.0895792497687439	-0.98998998998999	19.2249612735208
6	0.05	0	0.220818947586252	0.283819701138387	-0.987987987987988	19.1468807017378
7	0.15	0.440835044437356	0.254500760682395	0.342233345463863	-0.985985985985986	19.0689581877924
8	0.25	1.14012854806235	0.277580084673047	0.38556222292546	-0.983983983983984	18.9911937316846
9	0.35	1.88762824972923	0.361876468114435	0.572739213594085	-0.981981981981982	18.9135873334145
10	0.45	3.88215052245273	0.799708831165079	inf	-0.97997997997998	18.836138992982
11	0.55	4.58741906354503	1.09861228866811	inf	-0.977977977977978	18.7588487103871
12					-0.975975975975976	18.6817164856298
13					-0.973973973973974	18.6047423187101
14					-0.971971971971972	18.527926209628
15					-0.96996996996997	18.4512681583836
16					-0.967967967967968	18.3747681649768
17					-0.965965965965966	18.2984262294076
18					-0.963963963963964	18.222242351676
19					-0.961961961961962	18.146216531782
20					-0.95995995995996	18.0703487697257
21					-0.957957957957958	17.994639065507
22					-0.955955955955956	17.9190874191258
23					-0.953953953953954	17.8436938305823
24					-0.951951951951952	17.7684582998765
25					-0.94994994994995	17.6933808270082
26					-0.947947947947948	17.6184614119775
27					-0.945945945945946	17.5437000547845
28					-0.943943943943944	17.4690967554291
29					-0.941941941941942	17.3946515139113
30					-0.93993993993994	17.3203643302311
31					-0.937937937937938	17.2462352043886
32					-0.935935935935936	17.1722641363836
33					-0.933933933933934	17.0984511262163
34					-0.931931931931932	17.0247961738866
35					-0.92992992992993	16.9512992793945
36					-0.927927927927928	16.87796044274
37					-0.925925925925926	16.8047796639232
38					-0.923923923923924	16.7317569429439
39					-0.921921921921922	16.6588922798023
40					-0.91991991991992	16.5861856744983
41					-0.917917917917918	16.5136371270319
42					-0.915915915915916	16.4412466374032
43					-0.913913913913914	16.369014205612
44					-0.911911911911912	16.2969398316585
45					-0.90990990990991	16.2250235155426
46					-0.907907907907908	16.1532652572643
47					-0.905905905905906	16.0816650568236
48					-0.903903903903904	16.0102229142205
49					-0.901901901901902	15.9389388294551
50					-0.8998998998999	15.8678128025273
51					-0.897897897897898	15.796844833437
52					-0.895895895895896	15.7260349221845
53					-0.893893893893894	15.6553830687695
54					-0.891891891891892	15.5848892731921
55					-0.88988988988989	15.5145535354524
56					-0.887887887887888	15.4443758555502
57					-0.885885885885886	15.3743562334857
58					-0.883883883883884	15.3044946692588
59					-0.881881881881882	15.2347911628696
60					-0.87987987987988	15.1652457143179
61					-0.877877877877878	15.0958583236039
62					-0.875875875875876	15.0266289907275
63					-0.873873873873874	14.9575577156887
64					-0.871871871871872	14.8886444984875
65					-0.86986986986987	14.8198893391239
66					-0.867867867867868	14.751292237598
67					-0.865865865865866	14.6828531939096
68					-0.863863863863864	14.6145722080589
69					-0.861861861861862	14.5464492800458
70					-0.85985985985986	14.4784844098703
71					-0.857857857857858	14.4106775975325
72					-0.855855855855856	14.3430288430322
73					-0.853853853853854	14.2755381463696
74					-0.851851851851852	14.2082055075446
75					-0.84984984984985	14.1410309265572
76					-0.847847847847848	14.0740144034074
77					-0.845845845845846	14.0071559380953
78					-0.843843843843844	13.9404555306207
79					-0.841841841841842	13.8739131809838
80					-0.83983983983984	13.8075288891845
81					-0.837837837837838	13.7413026552228
82					-0.835835835835836	13.6752344790987
83					-0.833833833833834	13.6093243608123
84					-0.831831831831832	13.5435723003634
85					-0.82982982982983	13.4779782977522
86					-0.827827827827828	13.4125423529786
87					-0.825825825825826	13.3472644660426
88					-0.823823823823824	13.2821446369443
89					-0.821821821821822	13.2171828656835
90					-0.81981981981982	13.1523791522604
91					-0.817817817817818	13.0877334966749
92					-0.815815815815816	13.023245898927
93					-0.813813813813814	12.9589163590167
94					-0.811811811811812	12.894744876944
95					-0.80980980980981	12.830731452709
96					-0.807807807807808	12.7668760863115
97					-0.805805805805806	12.7031787777517
98					-0.803803803803804	12.6396395270295
99					-0.801801801801802	12.576258334145
100					-0.7997997997998	12.513035199098
101					-0.797797797797798	12.4499701218887
102					-0.795795795795796	12.3870631025169
103					-0.793793793793794	12.3243141409828
104					-0.791791791791792	12.2617232372863
105					-0.78978978978979	12.1992903914275
106					-0.787787787787788	12.1370156034062
107					-0.785785785785786	12.0748988732226
108					-0.783783783783784	12.0129402008766
109					-0.781781781781782	11.9511395863682
110					-0.77977977977978	11.8894970296974
111					-0.777777777777778	11.8280125308642
112					-0.775775775775776	11.7666860898686
113					-0.773773773773774	11.7055177067107
114					-0.771771771771772	11.6445073813904
115					-0.76976976976977	11.5836551139077
116					-0.767767767767768	11.5229609042626
117					-0.765765765765766	11.4624247524552
118					-0.763763763763764	11.4020466584853
119					-0.761761761761762	11.3418266223531
120					-0.75975975975976	11.2817646440585
121					-0.757757757757758	11.2218607236015
122					-0.755755755755756	11.1621148609821
123					-0.753753753753754	11.1025270562003
124					-0.751751751751752	11.0430973092562
125					-0.74974974974975	10.9838256201497
126					-0.747747747747748	10.9247119888808
127					-0.745745745745746	10.8657564154495
128					-0.743743743743744	10.8069588998558
129					-0.741741741741742	10.7483194420998
130					-0.73973973973974	10.6898380421813
131					-0.737737737737738	10.6315147001005
132					-0.735735735735736	10.5733494158573
133					-0.733733733733734	10.5153421894517
134					-0.731731731731732	10.4574930208837
135					-0.72972972972973	10.3998019101534
136					-0.727727727727728	10.3422688572607
137					-0.725725725725726	10.2848938622056
138					-0.723723723723724	10.2276769249881
139					-0.721721721721722	10.1706180456082
140					-0.71971971971972	10.1137172240659
141					-0.717717717717718	10.0569744603613
142					-0.715715715715716	10.0003897544942
143					-0.713713713713714	9.94396310646482
144					-0.711711711711712	9.88769451627303
145					-0.70970970970971	9.83158398391885
146					-0.707707707707708	9.77563150940229
147					-0.705705705705706	9.71983709272335
148					-0.703703703703704	9.66420073388203
149					-0.701701701701702	9.60872243287833
150					-0.6996996996997	9.55340218971224
151					-0.697697697697698	9.49824000438376
152					-0.695695695695696	9.44323587689291
153					-0.693693693693694	9.38838980723967
154					-0.691691691691692	9.33370179542406
155					-0.68968968968969	9.27917184144605
156					-0.687687687687688	9.22479994530566
157					-0.685685685685686	9.1705861070029
158					-0.683683683683684	9.11653032653775
159					-0.681681681681682	9.06263260391022
160					-0.67967967967968	9.0088929391203
161					-0.677677677677678	8.955311332168
162					-0.675675675675676	8.90188778305332
163					-0.673673673673674	8.84862229177626
164					-0.671671671671672	8.79551485833682
165					-0.66966966966967	8.74256548273499
166					-0.667667667667668	8.68977416497078
167					-0.665665665665666	8.63714090504418
168					-0.663663663663664	8.58466570295521
169					-0.661661661661662	8.53234855870385
170					-0.65965965965966	8.48018947229011
171					-0.657657657657658	8.42818844371398
172					-0.655655655655656	8.37634547297548
173					-0.653653653653654	8.32466056007459
174					-0.651651651651652	8.27313370501132
175					-0.64964964964965	8.22176490778567
176					-0.647647647647648	8.17055416839763
177					-0.645645645645646	8.11950148684721
178					-0.643643643643644	8.06860686313441
179					-0.641641641641642	8.01787029725922
180					-0.63963963963964	7.96729178922166
181					-0.637637637637638	7.9168713390217
182					-0.635635635635636	7.86660894665937
183					-0.633633633633634	7.81650461213466
184					-0.631631631631632	7.76655833544756
185					-0.62962962962963	7.71677011659808
186					-0.627627627627628	7.66713995558622
187					-0.625625625625626	7.61766785241197
188					-0.623623623623624	7.56835380707535
189					-0.621621621621622	7.51919781957633
190					-0.61961961961962	7.47019988991494
191					-0.617617617617618	7.42136001809116
192					-0.615615615615616	7.37267820410501
193					-0.613613613613614	7.32415444795647
194					-0.611611611611612	7.27578874964554
195					-0.60960960960961	7.22758110917224
196					-0.607607607607608	7.17953152653655
197					-0.605605605605606	7.13164000173848
198					-0.603603603603604	7.08390653477802
199					-0.601601601601602	7.03633112565519
200					-0.5995995995996	6.98891377436997
201					-0.597597597597598	6.94165448092236
202					-0.595595595595596	6.89455324531238
203					-0.593593593593594	6.84761006754001
204					-0.591591591591592	6.80082494760526
205					-0.58958958958959	6.75419788550813
206					-0.587587587587588	6.70772888124862
207					-0.585585585585586	6.66141793482672
208					-0.583583583583584	6.61526504624244
209					-0.581581581581582	6.56927021549578
210					-0.579579579579579	6.52343344258673
211					-0.577577577577578	6.4777547275153
212					-0.575575575575576	6.43223407028149
213					-0.573573573573574	6.3868714708853
214					-0.571571571571572	6.34166692932672
215					-0.569569569569569	6.29662044560577
216					-0.567567567567568	6.25173201972243
217					-0.565565565565566	6.2070016516767
218					-0.563563563563564	6.1624293414686
219					-0.561561561561562	6.11801508909811
220					-0.559559559559559	6.07375889456524
221					-0.557557557557558	6.02966075786998
222					-0.555555555555556	5.98572067901235
223					-0.553553553553554	5.94193865799233
224					-0.551551551551552	5.89831469480993
225					-0.549549549549549	5.85484878946514
226					-0.547547547547548	5.81154094195797
227					-0.545545545545546	5.76839115228843
228					-0.543543543543544	5.7253994204565
229					-0.541541541541542	5.68256574646218
230					-0.539539539539539	5.63989013030548
231					-0.537537537537538	5.5973725719864
232					-0.535535535535536	5.55501307150494
233					-0.533533533533534	5.5128116288611
234					-0.531531531531532	5.47076824405487
235					-0.529529529529529	5.42888291708626
236					-0.527527527527528	5.38715564795526
237					-0.525525525525526	5.34558643666189
238					-0.523523523523524	5.30417528320613
239					-0.521521521521522	5.26292218758799
240					-0.519519519519519	5.22182714980746
241					-0.517517517517518	5.18089016986456
242					-0.515515515515516	5.14011124775927
243					-0.513513513513514	5.0994903834916
244					-0.511511511511512	5.05902757706155
245					-0.509509509509509	5.01872282846911
246					-0.507507507507508	4.97857613771429
247					-0.505505505505506	4.93858750479709
248					-0.503503503503503	4.89875692971751
249					-0.501501501501502	4.85908441247554
250					-0.499499499499499	4.81956995307119
251					-0.497497497497498	4.78021355150446
252					-0.495495495495496	4.74101520777534
253					-0.493493493493493	4.70197492188385
254					-0.491491491491492	4.66309269382997
255					-0.489489489489489	4.6243685236137
256					-0.487487487487488	4.58580241123506
257					-0.485485485485486	4.54739435669403
258					-0.483483483483483	4.50914435999062
259					-0.481481481481482	4.47105242112483
260					-0.479479479479479	4.43311854009665
261					-0.477477477477478	4.3953427169061
262					-0.475475475475476	4.35772495155316
263					-0.473473473473473	4.32026524403783
264					-0.471471471471472	4.28296359436013
265					-0.469469469469469	4.24582000252004
266					-0.467467467467468	4.20883446851757
267					-0.465465465465466	4.17200699235271
268					-0.463463463463463	4.13533757402548
269					-0.461461461461462	4.09882621353586
270					-0.459459459459459	4.06247291088386
271					-0.457457457457458	4.02627766606947
272					-0.455455455455456	3.99024047909271
273					-0.453453453453453	3.95436134995356
274					-0.451451451451452	3.91864027865203
275					-0.449449449449449	3.88307726518811
276					-0.447447447447447	3.84767230956181
277					-0.445445445445445	3.81242541177313
278					-0.443443443443443	3.77733657182207
279					-0.441441441441441	3.74240578970863
280					-0.439439439439439	3.7076330654328
281					-0.437437437437437	3.67301839899459
282					-0.435435435435435	3.638561790394
283					-0.433433433433433	3.60426323963102
284					-0.431431431431431	3.57012274670567
285					-0.429429429429429	3.53614031161792
286					-0.427427427427427	3.5023159343678
287					-0.425425425425425	3.46864961495529
288					-0.423423423423423	3.43514135338041
289					-0.421421421421421	3.40179114964314
290					-0.419419419419419	3.36859900374348
291					-0.417417417417417	3.33556491568145
292					-0.415415415415415	3.30268888545703
293					-0.413413413413413	3.26997091307023
294					-0.411411411411411	3.23741099852104
295					-0.409409409409409	3.20500914180948
296					-0.407407407407407	3.17276534293553
297					-0.405405405405405	3.1406796018992
298					-0.403403403403403	3.10875191870048
299					-0.401401401401401	3.07698229333939
300					-0.399399399399399	3.04537072581591
301					-0.397397397397397	3.01391721613004
302					-0.395395395395395	2.9826217642818
303					-0.393393393393393	2.95148437027117
304					-0.391391391391391	2.92050503409816
305					-0.389389389389389	2.88968375576277
306					-0.387387387387387	2.85902053526499
307					-0.385385385385385	2.82851537260484
308					-0.383383383383383	2.7981682677823
309					-0.381381381381381	2.76797922079737
310					-0.379379379379379	2.73794823165007
311					-0.377377377377377	2.70807530034038
312					-0.375375375375375	2.67836042686831
313					-0.373373373373373	2.64880361123386
314					-0.371371371371371	2.61940485343702
315					-0.369369369369369	2.5901641534778
316					-0.367367367367367	2.5610815113562
317					-0.365365365365365	2.53215692707222
318					-0.363363363363363	2.50339040062585
319					-0.361361361361361	2.4747819320171
320					-0.359359359359359	2.44633152124597
321					-0.357357357357357	2.41803916831246
322					-0.355355355355355	2.38990487321656
323					-0.353353353353353	2.36192863595828
324					-0.351351351351351	2.33411045653762
325					-0.349349349349349	2.30645033495457
326					-0.347347347347347	2.27894827120915
327					-0.345345345345345	2.25160426530134
328					-0.343343343343343	2.22441831723115
329					-0.341341341341341	2.19739042699857
330					-0.339339339339339	2.17052059460361
331					-0.337337337337337	2.14380882004627
332					-0.335335335335335	2.11725510332655
333					-0.333333333333333	2.09085944444444
334					-0.331331331331331	2.06462184339996
335					-0.329329329329329	2.03854230019309
336					-0.327327327327327	2.01262081482383
337					-0.325325325325325	1.9868573872922
338					-0.323323323323323	1.96125201759818
339					-0.321321321321321	1.93580470574178
340					-0.319319319319319	1.91051545172299
341					-0.317317317317317	1.88538425554183
342					-0.315315315315315	1.86041111719828
343					-0.313313313313313	1.83559603669235
344					-0.311311311311311	1.81093901402403
345					-0.309309309309309	1.78644004919334
346					-0.307307307307307	1.76209914220026
347					-0.305305305305305	1.7379162930448
348					-0.303303303303303	1.71389150172695
349					-0.301301301301301	1.69002476824673
350					-0.299299299299299	1.66631609260412
351					-0.297297297297297	1.64276547479912
352					-0.295295295295295	1.61937291483175
353					-0.293293293293293	1.59613841270199
354					-0.291291291291291	1.57306196840985
355					-0.289289289289289	1.55014358195533
356					-0.287287287287287	1.52738325333842
357					-0.285285285285285	1.50478098255914
358					-0.283283283283283	1.48233676961747
359					-0.281281281281281	1.46005061451341
360					-0.279279279279279	1.43792251724698
361					-0.277277277277277	1.41595247781816
362					-0.275275275275275	1.39414049622696
363					-0.273273273273273	1.37248657247338
364					-0.271271271271271	1.35099070655741
365					-0.269269269269269	1.32965289847906
366					-0.267267267267267	1.30847314823833
367					-0.265265265265265	1.28745145583521
368					-0.263263263263263	1.26658782126972
369					-0.261261261261261	1.24588224454184
370					-0.259259259259259	1.22533472565158
371					-0.257257257257257	1.20494526459893
372					-0.255255255255255	1.18471386138391
373					-0.253253253253253	1.1646405160065
374					-0.251251251251251	1.14472522846671
375					-0.249249249249249	1.12496799876453
376					-0.247247247247247	1.10536882689997
377					-0.245245245245245	1.08592771287303
378					-0.243243243243243	1.06664465668371
379					-0.241241241241241	1.04751965833201
380					-0.239239239239239	1.02855271781792
381					-0.237237237237237	1.00974383514145
382					-0.235235235235235	0.991093010302595
383					-0.233233233233233	0.972600243301359
384					-0.231231231231231	0.954265534137741
385					-0.229229229229229	0.936088882811741
386					-0.227227227227227	0.918070289323357
387					-0.225225225225225	0.900209753672592
388					-0.223223223223223	0.882507275859443
389					-0.221221221221221	0.864962855883912
390					-0.219219219219219	0.847576493745999
391					-0.217217217217217	0.830348189445702
392					-0.215215215215215	0.813277942983024
393					-0.213213213213213	0.796365754357961
394					-0.211211211211211	0.779611623570518
395					-0.209209209209209	0.763015550620691
396					-0.207207207207207	0.746577535508482
397					-0.205205205205205	0.73029757823389
398					-0.203203203203203	0.714175678796915
399					-0.201201201201201	0.698211837197558
400					-0.199199199199199	0.682406053435819
401					-0.197197197197197	0.666758327511696
402					-0.195195195195195	0.651268659425191
403					-0.193193193193193	0.635937049176303
404					-0.191191191191191	0.620763496765033
405					-0.189189189189189	0.60574800219138
406					-0.187187187187187	0.590890565455345
407					-0.185185185185185	0.576191186556928
408					-0.183183183183183	0.561649865496127
409					-0.181181181181181	0.547266602272944
410					-0.179179179179179	0.533041396887378
411					-0.177177177177177	0.51897424933943
412					-0.175175175175175	0.505065159629099
413					-0.173173173173173	0.491314127756385
414					-0.171171171171171	0.477721153721289
415					-0.169169169169169	0.46428623752381
416					-0.167167167167167	0.451009379163949
417					-0.165165165165165	0.437890578641705
418					-0.163163163163163	0.424929835957078
419					-0.161161161161161	0.412127151110069
420					-0.159159159159159	0.399482524100677
421					-0.157157157157157	0.386995954928903
422					-0.155155155155155	0.374667443594746
423					-0.153153153153153	0.362496990098206
424					-0.151151151151151	0.350484594439284
425					-0.149149149149149	0.338630256617979
426					-0.147147147147147	0.326933976634292
427					-0.145145145145145	0.315395754488222
428					-0.143143143143143	0.304015590179769
429					-0.141141141141141	0.292793483708934
430					-0.139139139139139	0.281729435075716
431					-0.137137137137137	0.270823444280116
432					-0.135135135135135	0.260075511322133
433					-0.133133133133133	0.249485636201767
434					-0.131131131131131	0.239053818919019
435					-0.129129129129129	0.228780059473888
436					-0.127127127127127	0.218664357866375
437					-0.125125125125125	0.208706714096479
438					-0.123123123123123	0.1989071281642
439					-0.121121121121121	0.189265600069539
440					-0.119119119119119	0.179782129812495
441					-0.117117117117117	0.170456717393069
442					-0.115115115115115	0.16128936281126
443					-0.113113113113113	0.152280066067068
444					-0.111111111111111	0.143428827160494
445					-0.109109109109109	0.134735646091537
446					-0.107107107107107	0.126200522860198
447					-0.105105105105105	0.117823457466475
448					-0.103103103103103	0.109604449910371
449					-0.101101101101101	0.101543500191884
450					-0.0990990990990991	0.0936406083110137
451					-0.0970970970970971	0.0858957742677614
452					-0.0950950950950951	0.0783089980621261
453					-0.0930930930930931	0.0708802796941086
454					-0.0910910910910912	0.0636096191637085
455					-0.0890890890890891	0.0564970164709254
456					-0.0870870870870871	0.04954247161576
457					-0.0850850850850851	0.0427459845982117
458					-0.0830830830830831	0.0361075554182812
459					-0.0810810810810811	0.029627184075968
460					-0.0790790790790791	0.023304870571272
461					-0.0770770770770771	0.0171406149041936
462					-0.0750750750750751	0.0111344170747323
463					-0.0730730730730731	0.00528627708288876
464					-0.0710710710710711	-0.000403805071337429
465					-0.0690690690690691	-0.00593582938794651
466					-0.0670670670670671	-0.0113097958669379
467					-0.065065065065065	-0.0165257045083122
468					-0.0630630630630631	-0.0215835553120688
469					-0.061061061061061	-0.0264833482782082
470					-0.0590590590590591	-0.0312250834067301
471					-0.0570570570570571	-0.0358087606976345
472					-0.055055055055055	-0.0402343801509217
473					-0.0530530530530531	-0.0445019417665914
474					-0.051051051051051	-0.0486114455446438
475					-0.0490490490490491	-0.0525628914850787
476					-0.0470470470470471	-0.0563562795878961
477					-0.045045045045045	-0.0599916098530964
478					-0.0430430430430431	-0.063468882280679
479					-0.041041041041041	-0.0667880968706445
480					-0.039039039039039	-0.0699492536229924
481					-0.0370370370370371	-0.0729523525377228
482					-0.035035035035035	-0.0757973936148361
483					-0.0330330330330331	-0.0784843768543318
484					-0.031031031031031	-0.0810133022562102
485					-0.029029029029029	-0.0833841698204711
486					-0.0270270270270271	-0.0855969795471146
487					-0.025025025025025	-0.0876517314361409
488					-0.0230230230230231	-0.0895484254875496
489					-0.021021021021021	-0.091287061701341
490					-0.019019019019019	-0.0928676400775149
491					-0.0170170170170171	-0.0942901606160715
492					-0.015015015015015	-0.0955546233170107
493					-0.0130130130130131	-0.0966610281803325
494					-0.011011011011011	-0.0976093752060369
495					-0.00900900900900903	-0.0983996643941239
496					-0.00700700700700696	-0.0990318957445935
497					-0.005005005005005	-0.0995060692574456
498					-0.00300300300300305	-0.0998221849326804
499					-0.00100100100100098	-0.0999802427702978
500					0.00100100100100109	-0.0999802427702978
501					0.00300300300300305	-0.0998221849326804
502					0.005005005005005	-0.0995060692574456
503					0.00700700700700696	-0.0990318957445935
504					0.00900900900900892	-0.0983996643941239
505					0.0110110110110111	-0.0976093752060368
506					0.0130130130130131	-0.0966610281803325
507					0.015015015015015	-0.0955546233170107
508					0.017017017017017	-0.0942901606160716
509					0.0190190190190189	-0.092867640077515
510					0.0210210210210211	-0.0912870617013409
511					0.0230230230230231	-0.0895484254875496
512					0.025025025025025	-0.0876517314361409
513					0.027027027027027	-0.0855969795471147
514					0.0290290290290289	-0.0833841698204712
515					0.0310310310310311	-0.0810133022562101
516					0.0330330330330331	-0.0784843768543318
517					0.035035035035035	-0.0757973936148361
518					0.037037037037037	-0.072952352537723
519					0.0390390390390389	-0.0699492536229925
520					0.0410410410410411	-0.0667880968706443
521					0.0430430430430431	-0.063468882280679
522					0.045045045045045	-0.0599916098530964
523					0.047047047047047	-0.0563562795878963
524					0.0490490490490489	-0.0525628914850789
525					0.0510510510510511	-0.0486114455446436
526					0.0530530530530531	-0.0445019417665914
527					0.055055055055055	-0.0402343801509217
528					0.057057057057057	-0.0358087606976347
529					0.059059059059059	-0.0312250834067303
530					0.0610610610610611	-0.026483348278208
531					0.0630630630630631	-0.0215835553120688
532					0.065065065065065	-0.0165257045083122
533					0.067067067067067	-0.0113097958669382
534					0.069069069069069	-0.00593582938794682
535					0.0710710710710711	-0.000403805071337429
536					0.0730730730730731	0.00528627708288876
537					0.0750750750750751	0.0111344170747323
538					0.077077077077077	0.0171406149041933
539					0.079079079079079	0.0233048705712716
540					0.0810810810810811	0.029627184075968
541					0.0830830830830831	0.0361075554182812
542					0.0850850850850851	0.0427459845982117
543					0.087087087087087	0.0495424716157596
544					0.089089089089089	0.056497016470925
545					0.0910910910910912	0.0636096191637085
546					0.0930930930930931	0.0708802796941086
547					0.0950950950950951	0.0783089980621261
548					0.097097097097097	0.085895774267761
549					0.0990990990990992	0.0936406083110141
550					0.101101101101101	0.101543500191884
551					0.103103103103103	0.109604449910371
552					0.105105105105105	0.117823457466475
553					0.107107107107107	0.126200522860197
554					0.109109109109109	0.134735646091537
555					0.111111111111111	0.143428827160494
556					0.113113113113113	0.152280066067068
557					0.115115115115115	0.16128936281126
558					0.117117117117117	0.170456717393068
559					0.119119119119119	0.179782129812496
560					0.121121121121121	0.189265600069539
561					0.123123123123123	0.1989071281642
562					0.125125125125125	0.208706714096479
563					0.127127127127127	0.218664357866374
564					0.129129129129129	0.228780059473889
565					0.131131131131131	0.239053818919019
566					0.133133133133133	0.249485636201767
567					0.135135135135135	0.260075511322133
568					0.137137137137137	0.270823444280115
569					0.139139139139139	0.281729435075717
570					0.141141141141141	0.292793483708934
571					0.143143143143143	0.304015590179769
572					0.145145145145145	0.315395754488222
573					0.147147147147147	0.326933976634291
574					0.149149149149149	0.33863025661798
575					0.151151151151151	0.350484594439284
576					0.153153153153153	0.362496990098206
577					0.155155155155155	0.374667443594746
578					0.157157157157157	0.386995954928902
579					0.159159159159159	0.399482524100678
580					0.161161161161161	0.412127151110069
581					0.163163163163163	0.424929835957078
582					0.165165165165165	0.437890578641704
583					0.167167167167167	0.451009379163948
584					0.169169169169169	0.464286237523811
585					0.171171171171171	0.477721153721289
586					0.173173173173173	0.491314127756385
587					0.175175175175175	0.505065159629098
588					0.177177177177177	0.518974249339429
589					0.179179179179179	0.533041396887379
590					0.181181181181181	0.547266602272944
591					0.183183183183183	0.561649865496127
592					0.185185185185185	0.576191186556927
593					0.187187187187187	0.590890565455344
594					0.189189189189189	0.605748002191381
595					0.191191191191191	0.620763496765033
596					0.193193193193193	0.635937049176303
597					0.195195195195195	0.651268659425191
598					0.197197197197197	0.666758327511695
599					0.199199199199199	0.682406053435819
600					0.201201201201201	0.698211837197558
601					0.203203203203203	0.714175678796915
602					0.205205205205205	0.730297578233889
603					0.207207207207207	0.746577535508481
604					0.209209209209209	0.763015550620691
605					0.211211211211211	0.779611623570518
606					0.213213213213213	0.796365754357961
607					0.215215215215215	0.813277942983022
608					0.217217217217217	0.830348189445703
609					0.219219219219219	0.847576493745999
610					0.221221221221221	0.864962855883912
611					0.223223223223223	0.882507275859443
612					0.225225225225225	0.900209753672591
613					0.227227227227227	0.918070289323358
614					0.229229229229229	0.936088882811741
615					0.231231231231231	0.954265534137741
616					0.233233233233233	0.972600243301359
617					0.235235235235235	0.991093010302594
618					0.237237237237237	1.00974383514145
619					0.239239239239239	1.02855271781792
620					0.241241241241241	1.04751965833201
621					0.243243243243243	1.06664465668371
622					0.245245245245245	1.08592771287303
623					0.247247247247247	1.10536882689997
624					0.249249249249249	1.12496799876453
625					0.251251251251251	1.14472522846671
626					0.253253253253253	1.1646405160065
627					0.255255255255255	1.18471386138391
628					0.257257257257257	1.20494526459893
629					0.259259259259259	1.22533472565158
630					0.261261261261261	1.24588224454184
631					0.263263263263263	1.26658782126972
632					0.265265265265265	1.28745145583521
633					0.267267267267267	1.30847314823833
634					0.269269269269269	1.32965289847906
635					0.271271271271271	1.35099070655741
636					0.273273273273273	1.37248657247337
637					0.275275275275275	1.39414049622696
638					0.277277277277277	1.41595247781816
639					0.279279279279279	1.43792251724698
640					0.281281281281281	1.46005061451341
641					0.283283283283283	1.48233676961746
642					0.285285285285285	1.50478098255913
643					0.287287287287287	1.52738325333842
644					0.289289289289289	1.55014358195533
645					0.291291291291291	1.57306196840985
646					0.293293293293293	1.59613841270199
647					0.295295295295295	1.61937291483175
648					0.297297297297297	1.64276547479912
649					0.299299299299299	1.66631609260412
650					0.301301301301301	1.69002476824673
651					0.303303303303303	1.71389150172695
652					0.305305305305305	1.7379162930448
653					0.307307307307307	1.76209914220026
654					0.309309309309309	1.78644004919334
655					0.311311311311311	1.81093901402403
656					0.313313313313313	1.83559603669235
657					0.315315315315315	1.86041111719828
658					0.317317317317317	1.88538425554183
659					0.319319319319319	1.91051545172299
660					0.321321321321321	1.93580470574178
661					0.323323323323323	1.96125201759818
662					0.325325325325325	1.9868573872922
663					0.327327327327327	2.01262081482383
664					0.329329329329329	2.03854230019309
665					0.331331331331331	2.06462184339996
666					0.333333333333333	2.09085944444444
667					0.335335335335335	2.11725510332655
668					0.337337337337337	2.14380882004627
669					0.339339339339339	2.17052059460361
670					0.341341341341341	2.19739042699857
671					0.343343343343343	2.22441831723114
672					0.345345345345345	2.25160426530134
673					0.347347347347347	2.27894827120915
674					0.349349349349349	2.30645033495457
675					0.351351351351351	2.33411045653762
676					0.353353353353353	2.36192863595828
677					0.355355355355355	2.38990487321656
678					0.357357357357357	2.41803916831246
679					0.359359359359359	2.44633152124597
680					0.361361361361361	2.4747819320171
681					0.363363363363363	2.50339040062585
682					0.365365365365365	2.53215692707222
683					0.367367367367367	2.5610815113562
684					0.369369369369369	2.5901641534778
685					0.371371371371371	2.61940485343702
686					0.373373373373373	2.64880361123385
687					0.375375375375375	2.67836042686831
688					0.377377377377377	2.70807530034038
689					0.379379379379379	2.73794823165007
690					0.381381381381381	2.76797922079737
691					0.383383383383383	2.7981682677823
692					0.385385385385385	2.82851537260484
693					0.387387387387387	2.85902053526499
694					0.389389389389389	2.88968375576277
695					0.391391391391391	2.92050503409816
696					0.393393393393393	2.95148437027117
697					0.395395395395395	2.9826217642818
698					0.397397397397397	3.01391721613004
699					0.399399399399399	3.04537072581591
700					0.401401401401401	3.07698229333938
701					0.403403403403403	3.10875191870048
702					0.405405405405405	3.1406796018992
703					0.407407407407407	3.17276534293553
704					0.409409409409409	3.20500914180948
705					0.411411411411411	3.23741099852104
706					0.413413413413413	3.26997091307023
707					0.415415415415415	3.30268888545703
708					0.417417417417417	3.33556491568145
709					0.419419419419419	3.36859900374348
710					0.421421421421421	3.40179114964314
711					0.423423423423423	3.43514135338041
712					0.425425425425425	3.4686496149553
713					0.427427427427427	3.5023159343678
714					0.429429429429429	3.53614031161792
715					0.431431431431431	3.57012274670566
716					0.433433433433433	3.60426323963102
717					0.435435435435435	3.638561790394
718					0.437437437437437	3.67301839899459
719					0.439439439439439	3.7076330654328
720					0.441441441441441	3.74240578970863
721					0.443443443443443	3.77733657182207
722					0.445445445445445	3.81242541177314
723					0.447447447447447	3.84767230956181
724					0.449449449449449	3.88307726518811
725					0.451451451451451	3.91864027865202
726					0.453453453453453	3.95436134995355
727					0.455455455455456	3.99024047909271
728					0.457457457457458	4.02627766606947
729					0.459459459459459	4.06247291088386
730					0.461461461461461	4.09882621353586
731					0.463463463463463	4.13533757402548
732					0.465465465465466	4.17200699235271
733					0.467467467467468	4.20883446851757
734					0.469469469469469	4.24582000252004
735					0.471471471471471	4.28296359436013
736					0.473473473473474	4.32026524403783
737					0.475475475475476	4.35772495155316
738					0.477477477477478	4.3953427169061
739					0.479479479479479	4.43311854009665
740					0.481481481481481	4.47105242112483
741					0.483483483483484	4.50914435999062
742					0.485485485485486	4.54739435669403
743					0.487487487487488	4.58580241123506
744					0.489489489489489	4.6243685236137
745					0.491491491491491	4.66309269382997
746					0.493493493493494	4.70197492188385
747					0.495495495495496	4.74101520777534
748					0.497497497497498	4.78021355150446
749					0.499499499499499	4.81956995307119
750					0.501501501501501	4.85908441247554
751					0.503503503503504	4.89875692971751
752					0.505505505505506	4.93858750479709
753					0.507507507507508	4.97857613771429
754					0.509509509509509	5.01872282846911
755					0.511511511511511	5.05902757706155
756					0.513513513513514	5.0994903834916
757					0.515515515515516	5.14011124775927
758					0.517517517517518	5.18089016986456
759					0.519519519519519	5.22182714980746
760					0.521521521521521	5.26292218758799
761					0.523523523523524	5.30417528320613
762					0.525525525525526	5.34558643666189
763					0.527527527527528	5.38715564795526
764					0.529529529529529	5.42888291708626
765					0.531531531531531	5.47076824405487
766					0.533533533533534	5.5128116288611
767					0.535535535535536	5.55501307150494
768					0.537537537537538	5.5973725719864
769					0.539539539539539	5.63989013030548
770					0.541541541541541	5.68256574646218
771					0.543543543543544	5.7253994204565
772					0.545545545545546	5.76839115228843
773					0.547547547547548	5.81154094195797
774					0.549549549549549	5.85484878946514
775					0.551551551551551	5.89831469480992
776					0.553553553553554	5.94193865799233
777					0.555555555555556	5.98572067901235
778					0.557557557557558	6.02966075786998
779					0.559559559559559	6.07375889456524
780					0.561561561561561	6.11801508909811
781					0.563563563563564	6.1624293414686
782					0.565565565565566	6.2070016516767
783					0.567567567567568	6.25173201972243
784					0.569569569569569	6.29662044560577
785					0.571571571571571	6.34166692932672
786					0.573573573573574	6.3868714708853
787					0.575575575575576	6.43223407028149
788					0.577577577577578	6.4777547275153
789					0.579579579579579	6.52343344258673
790					0.581581581581581	6.56927021549577
791					0.583583583583584	6.61526504624244
792					0.585585585585586	6.66141793482672
793					0.587587587587588	6.70772888124862
794					0.58958958958959	6.75419788550813
795					0.591591591591592	6.80082494760526
796					0.593593593593594	6.84761006754001
797					0.595595595595596	6.89455324531238
798					0.597597597597598	6.94165448092236
799					0.5995995995996	6.98891377436996
800					0.601601601601602	7.03633112565518
801					0.603603603603604	7.08390653477802
802					0.605605605605606	7.13164000173848
803					0.607607607607608	7.17953152653655
804					0.60960960960961	7.22758110917223
805					0.611611611611612	7.27578874964555
806					0.613613613613614	7.32415444795647
807					0.615615615615616	7.37267820410501
808					0.617617617617618	7.42136001809116
809					0.61961961961962	7.47019988991494
810					0.621621621621622	7.51919781957634
811					0.623623623623624	7.56835380707535
812					0.625625625625626	7.61766785241197
813					0.627627627627628	7.66713995558622
814					0.62962962962963	7.71677011659808
815					0.631631631631632	7.76655833544756
816					0.633633633633634	7.81650461213466
817					0.635635635635636	7.86660894665937
818					0.637637637637638	7.9168713390217
819					0.63963963963964	7.96729178922165
820					0.641641641641642	8.01787029725922
821					0.643643643643644	8.06860686313441
822					0.645645645645646	8.11950148684721
823					0.647647647647648	8.17055416839763
824					0.64964964964965	8.22176490778566
825					0.651651651651652	8.27313370501132
826					0.653653653653654	8.32466056007459
827					0.655655655655656	8.37634547297548
828					0.657657657657658	8.42818844371398
829					0.65965965965966	8.48018947229011
830					0.661661661661662	8.53234855870385
831					0.663663663663664	8.58466570295521
832					0.665665665665666	8.63714090504418
833					0.667667667667668	8.68977416497078
834					0.66966966966967	8.74256548273499
835					0.671671671671672	8.79551485833682
836					0.673673673673674	8.84862229177626
837					0.675675675675676	8.90188778305332
838					0.677677677677678	8.955311332168
839					0.67967967967968	9.0088929391203
840					0.681681681681682	9.06263260391022
841					0.683683683683684	9.11653032653775
842					0.685685685685686	9.1705861070029
843					0.687687687687688	9.22479994530566
844					0.68968968968969	9.27917184144605
845					0.691691691691692	9.33370179542406
846					0.693693693693694	9.38838980723967
847					0.695695695695696	9.44323587689291
848					0.697697697697698	9.49824000438376
849					0.6996996996997	9.55340218971223
850					0.701701701701702	9.60872243287833
851					0.703703703703704	9.66420073388203
852					0.705705705705706	9.71983709272335
853					0.707707707707708	9.77563150940229
854					0.70970970970971	9.83158398391885
855					0.711711711711712	9.88769451627303
856					0.713713713713714	9.94396310646482
857					0.715715715715716	10.0003897544942
858					0.717717717717718	10.0569744603613
859					0.71971971971972	10.1137172240659
860					0.721721721721722	10.1706180456082
861					0.723723723723724	10.2276769249881
862					0.725725725725726	10.2848938622056
863					0.727727727727728	10.3422688572607
864					0.72972972972973	10.3998019101534
865					0.731731731731732	10.4574930208837
866					0.733733733733734	10.5153421894517
867					0.735735735735736	10.5733494158573
868					0.737737737737738	10.6315147001005
869					0.73973973973974	10.6898380421813
870					0.741741741741742	10.7483194420998
871					0.743743743743744	10.8069588998558
872					0.745745745745746	10.8657564154495
873					0.747747747747748	10.9247119888808
874					0.74974974974975	10.9838256201497
875					0.751751751751752	11.0430973092562
876					0.753753753753754	11.1025270562003
877					0.755755755755756	11.1621148609821
878					0.757757757757758	11.2218607236015
879					0.75975975975976	11.2817646440585
880					0.761761761761762	11.3418266223531
881					0.763763763763764	11.4020466584853
882					0.765765765765766	11.4624247524552
883					0.767767767767768	11.5229609042626
884					0.76976976976977	11.5836551139077
885					0.771771771771772	11.6445073813904
886					0.773773773773774	11.7055177067107
887					0.775775775775776	11.7666860898686
888					0.777777777777778	11.8280125308642
889					0.77977977977978	11.8894970296974
890					0.781781781781782	11.9511395863682
891					0.783783783783784	12.0129402008766
892					0.785785785785786	12.0748988732226
893					0.787787787787788	12.1370156034062
894					0.78978978978979	12.1992903914275
895					0.791791791791792	12.2617232372863
896					0.793793793793794	12.3243141409828
897					0.795795795795796	12.3870631025169
898					0.797797797797798	12.4499701218887
899					0.7997997997998	12.513035199098
900					0.801801801801802	12.576258334145
901					0.803803803803804	12.6396395270295
902					0.805805805805806	12.7031787777517
903					0.807807807807808	12.7668760863115
904					0.80980980980981	12.830731452709
905					0.811811811811812	12.894744876944
906					0.813813813813814	12.9589163590167
907					0.815815815815816	13.023245898927
908					0.817817817817818	13.0877334966749
909					0.81981981981982	13.1523791522604
910					0.821821821821822	13.2171828656835
911					0.823823823823824	13.2821446369443
912					0.825825825825826	13.3472644660426
913					0.827827827827828	13.4125423529786
914					0.82982982982983	13.4779782977522
915					0.831831831831832	13.5435723003634
916					0.833833833833834	13.6093243608123
917					0.835835835835836	13.6752344790987
918					0.837837837837838	13.7413026552228
919					0.83983983983984	13.8075288891845
920					0.841841841841842	13.8739131809838
921					0.843843843843844	13.9404555306207
922					0.845845845845846	14.0071559380953
923					0.847847847847848	14.0740144034074
924					0.84984984984985	14.1410309265572
925					0.851851851851852	14.2082055075446
926					0.853853853853854	14.2755381463696
927					0.855855855855856	14.3430288430322
928					0.857857857857858	14.4106775975325
929					0.85985985985986	14.4784844098703
930					0.861861861861862	14.5464492800458
931					0.863863863863864	14.6145722080589
932					0.865865865865866	14.6828531939096
933					0.867867867867868	14.751292237598
934					0.86986986986987	14.8198893391239
935					0.871871871871872	14.8886444984875
936					0.873873873873874	14.9575577156887
937					0.875875875875876	15.0266289907275
938					0.877877877877878	15.0958583236039
939					0.87987987987988	15.1652457143179
940					0.881881881881882	15.2347911628696
941					0.883883883883884	15.3044946692588
942					0.885885885885886	15.3743562334857
943					0.887887887887888	15.4443758555502
944					0.88988988988989	15.5145535354524
945					0.891891891891892	15.5848892731921
946					0.893893893893894	15.6553830687695
947					0.895895895895896	15.7260349221844
948					0.897897897897898	15.796844833437
949					0.8998998998999	15.8678128025273
950					0.901901901901902	15.9389388294551
951					0.903903903903904	16.0102229142205
952					0.905905905905906	16.0816650568236
953					0.907907907907908	16.1532652572643
954					0.90990990990991	16.2250235155426
955					0.911911911911912	16.2969398316585
956					0.913913913913914	16.369014205612
957					0.915915915915916	16.4412466374032
958					0.917917917917918	16.5136371270319
959					0.91991991991992	16.5861856744983
960					0.921921921921922	16.6588922798023
961					0.923923923923924	16.7317569429439
962					0.925925925925926	16.8047796639232
963					0.927927927927928	16.87796044274
964					0.92992992992993	16.9512992793945
965					0.931931931931932	17.0247961738866
966					0.933933933933934	17.0984511262163
967					0.935935935935936	17.1722641363836
968					0.937937937937938	17.2462352043886
969					0.93993993993994	17.3203643302311
970					0.941941941941942	17.3946515139113
971					0.943943943943944	17.4690967554291
972					0.945945945945946	17.5437000547845
973					0.947947947947948	17.6184614119775
974					0.94994994994995	17.6933808270082
975					0.951951951951952	17.7684582998765
976					0.953953953953954	17.8436938305823
977					0.955955955955956	17.9190874191258
978					0.957957957957958	17.994639065507
979					0.95995995995996	18.0703487697257
980					0.961961961961962	18.146216531782
981					0.963963963963964	18.222242351676
982					0.965965965965966	18.2984262294076
983					0.967967967967968	18.3747681649768
984					0.96996996996997	18.4512681583836
985					0.971971971971972	18.527926209628
986					0.973973973973974	18.6047423187101
987					0.975975975975976	18.6817164856298
988					0.977977977977978	18.7588487103871
989					0.97997997997998	18.836138992982
990					0.981981981981982	18.9135873334145
991					0.983983983983984	18.9911937316846
992					0.985985985985986	19.0689581877924
993					0.987987987987988	19.1468807017378
994					0.98998998998999	19.2249612735208
995					0.991991991991992	19.3031999031414
996					0.993993993993994	19.3815965905996
997					0.995995995995996	19.4601513358955
998					0.997997997997998	19.5388641390289
999					1	19.617735

## Sheet: Fig1h
	time / h (largest cluster)	Largest cluster size	time / h (ringfraction)	Fraction of rings - pentagons	Fraction of rings - hexagons	Fraction of rings - heptagons
0	0	4	2.62083333333333	0.543103448275862	0.301724137931034	0.155172413793103
1	0.00833333333333333	4	2.62916666666667	0.551440329218107	0.296296296296296	0.152263374485597
2	0.0166666666666667	6	2.6375	0.56078431372549	0.290196078431373	0.149019607843137
3	0.025	7	2.64583333333333	0.55893536121673	0.288973384030418	0.152091254752852
4	0.0333333333333333	7	2.65416666666667	0.555555555555556	0.290322580645161	0.154121863799283
5	0.0416666666666667	6	2.6625	0.561643835616438	0.284246575342466	0.154109589041096
6	0.05	5	2.67083333333333	0.560655737704918	0.285245901639344	0.154098360655738
7	0.0583333333333333	10	2.67916666666667	0.555891238670695	0.293051359516616	0.151057401812689
8	0.0666666666666667	7	2.6875	0.555555555555555	0.292397660818713	0.152046783625731
9	0.075	9	2.69583333333333	0.558011049723757	0.295580110497238	0.146408839779006
10	0.0833333333333333	8	2.70416666666667	0.550802139037433	0.294117647058823	0.155080213903743
11	0.0916666666666667	15	2.7125	0.547557840616967	0.298200514138818	0.154241645244216
12	0.1	10	2.72083333333333	0.549397590361446	0.298795180722891	0.151807228915663
13	0.108333333333333	13	2.72916666666667	0.52723311546841	0.311546840958606	0.161220043572985
14	0.116666666666667	16	2.7375	0.523517382413088	0.310838445807771	0.165644171779141
15	0.125	14	2.74583333333333	0.521825396825397	0.311507936507937	0.166666666666667
16	0.133333333333333	15	2.75416666666667	0.515094339622642	0.311320754716981	0.173584905660377
17	0.141666666666667	11	2.7625	0.512867647058823	0.3125	0.174632352941176
18	0.15	10	2.77083333333333	0.511586452762923	0.308377896613191	0.180035650623886
19	0.158333333333333	18	2.77916666666667	0.505050505050505	0.308080808080808	0.186868686868687
20	0.166666666666667	11	2.7875	0.499178981937603	0.307060755336617	0.19376026272578
21	0.175	11	2.79583333333333	0.4953125	0.309375	0.1953125
22	0.183333333333333	11	2.80416666666667	0.494607087827427	0.308166409861325	0.197226502311248
23	0.191666666666667	10	2.8125	0.493313521545319	0.310549777117385	0.196136701337296
24	0.2	13	2.82083333333333	0.494236311239193	0.311239193083573	0.194524495677233
25	0.208333333333333	10	2.82916666666667	0.494318181818182	0.3125	0.193181818181818
26	0.216666666666667	10	2.8375	0.500685871056241	0.308641975308642	0.190672153635117
27	0.225	11	2.84583333333333	0.503364737550471	0.308209959623149	0.18842530282638
28	0.233333333333333	16	2.85416666666667	0.505944517833553	0.309114927344782	0.184940554821664
29	0.241666666666667	9	2.8625	0.506377551020408	0.30484693877551	0.188775510204082
30	0.25	14	2.87083333333333	0.497005988023952	0.308982035928144	0.194011976047904
31	0.258333333333333	15	2.87916666666667	0.496495327102804	0.309579439252336	0.19392523364486
32	0.266666666666667	13	2.8875	0.492688413948256	0.311586051743532	0.195725534308211
33	0.275	14	2.89583333333333	0.491961414790997	0.311897106109325	0.196141479099678
34	0.283333333333333	15	2.90416666666667	0.486286919831224	0.313291139240506	0.20042194092827
35	0.291666666666667	10	2.9125	0.481632653061225	0.319387755102041	0.198979591836735
36	0.3	10	2.92083333333333	0.482482482482482	0.32032032032032	0.197197197197197
37	0.308333333333333	16	2.92916666666667	0.481188118811881	0.31980198019802	0.199009900990099
38	0.316666666666667	12	2.9375	0.477406679764244	0.321218074656189	0.201375245579568
39	0.325	11	2.94583333333333	0.471098265895954	0.325626204238921	0.203275529865125
40	0.333333333333333	11	2.95416666666667	0.477186311787072	0.325095057034221	0.197718631178707
41	0.341666666666667	12	2.9625	0.474813432835821	0.327425373134328	0.197761194029851
42	0.35	11	2.97083333333333	0.474545454545455	0.326363636363636	0.199090909090909
43	0.358333333333333	11	2.97916666666667	0.482224247948952	0.322698268003646	0.195077484047402
44	0.366666666666667	19	2.9875	0.485507246376811	0.318840579710145	0.195652173913043
45	0.375	17	2.99583333333333	0.482300884955752	0.320353982300885	0.197345132743363
46	0.383333333333333	11	3.00416666666667	0.482456140350877	0.32280701754386	0.194736842105263
47	0.391666666666667	13	3.0125	0.483319076133447	0.322497861420017	0.194183062446535
48	0.4	11	3.02083333333333	0.47986577181208	0.324664429530201	0.195469798657718
49	0.408333333333333	10	3.02916666666667	0.477861319966583	0.328320802005012	0.193817878028404
50	0.416666666666667	9	3.0375	0.482786885245902	0.326229508196721	0.190983606557377
51	0.425	12	3.04583333333333	0.486991869918699	0.324390243902439	0.188617886178862
52	0.433333333333333	11	3.05416666666667	0.4888	0.324	0.1872
53	0.441666666666667	10	3.0625	0.48503937007874	0.322047244094488	0.192913385826772
54	0.45	11	3.07083333333333	0.481626270523847	0.324472243940579	0.193901485535575
55	0.458333333333333	13	3.07916666666667	0.482115085536548	0.324261275272162	0.193623639191291
56	0.466666666666667	10	3.0875	0.475968992248062	0.327906976744186	0.196124031007752
57	0.475	16	3.09583333333333	0.469512195121951	0.330792682926829	0.199695121951219
58	0.483333333333333	16	3.10416666666667	0.468277945619335	0.332326283987915	0.199395770392749
59	0.491666666666667	15	3.1125	0.468488990129081	0.333333333333333	0.198177676537585
60	0.5	11	3.12083333333333	0.474629195940671	0.335675253708041	0.189695550351288
61	0.508333333333333	13	3.12916666666667	0.477201257861635	0.334905660377358	0.187893081761006
62	0.516666666666667	14	3.1375	0.477254588986433	0.335993615323224	0.186751795690343
63	0.525	12	3.14583333333333	0.476810414971522	0.336859235150529	0.18633034987795
64	0.533333333333333	11	3.15416666666667	0.483099752679308	0.333882934872218	0.183017312448475
65	0.541666666666667	9	3.1625	0.486238532110092	0.331943286071726	0.181818181818182
66	0.55	15	3.17083333333333	0.486329743164871	0.331400165700083	0.182270091135046
67	0.558333333333333	10	3.17916666666667	0.484873262469338	0.331970564186427	0.183156173344236
68	0.566666666666667	11	3.1875	0.488888888888889	0.331687242798354	0.179423868312757
69	0.575	11	3.19583333333333	0.491286307053942	0.329460580912863	0.179253112033195
70	0.583333333333333	13	3.20416666666667	0.482786885245902	0.330327868852459	0.186885245901639
71	0.591666666666667	13	3.2125	0.486820428336079	0.327841845140033	0.185337726523888
72	0.6	8	3.22083333333333	0.486169321039396	0.328583403185247	0.185247275775356
73	0.608333333333333	11	3.22916666666667	0.486754966887417	0.327814569536424	0.185430463576159
74	0.616666666666667	12	3.2375	0.488255033557047	0.331375838926174	0.180369127516778
75	0.625	17	3.24583333333333	0.491017964071856	0.328485885372113	0.180496150556031
76	0.633333333333333	16	3.25416666666667	0.496130696474635	0.324161650902837	0.179707652622528
77	0.641666666666667	20	3.2625	0.493913043478261	0.323478260869565	0.182608695652174
78	0.65	11	3.27083333333333	0.499556344276841	0.323868677905945	0.176574977817214
79	0.658333333333333	13	3.27916666666667	0.506762849413886	0.319206492335437	0.174030658250676
80	0.666666666666667	15	3.2875	0.505059797608096	0.322907083716651	0.172033118675253
81	0.675	10	3.29583333333333	0.505649717514124	0.323917137476459	0.170433145009416
82	0.683333333333333	13	3.30416666666667	0.504241281809614	0.323279924599434	0.172478793590952
83	0.691666666666667	18	3.3125	0.506292352371733	0.327202323330106	0.166505324298161
84	0.7	12	3.32083333333333	0.515181194906954	0.322233104799216	0.16258570029383
85	0.708333333333333	9	3.32916666666667	0.517408123791102	0.317214700193424	0.165377176015474
86	0.716666666666667	11	3.3375	0.52512315270936	0.313300492610837	0.161576354679803
87	0.725	9	3.34583333333333	0.533132530120482	0.312248995983936	0.154618473895582
88	0.733333333333333	14	3.35416666666667	0.529828109201213	0.314459049544995	0.155712841253792
89	0.741666666666667	7	3.3625	0.524950099800399	0.31437125748503	0.160678642714571
90	0.75	14	3.37083333333333	0.521308225966303	0.310208126858276	0.168483647175421
91	0.758333333333333	11	3.37916666666667	0.518262586377098	0.307996051332675	0.173741362290227
92	0.766666666666667	8	3.3875	0.517207472959685	0.307767944936086	0.175024582104228
93	0.775	14	3.39583333333333	0.519723865877712	0.307692307692308	0.17258382642998
94	0.783333333333333	14	3.40416666666667	0.516634050880626	0.310176125244618	0.173189823874755
95	0.791666666666667	13	3.4125	0.515004840271055	0.310745401742498	0.174249757986447
96	0.8	10	3.42083333333333	0.51106833493744	0.310875842155919	0.178055822906641
97	0.808333333333333	10	3.42916666666667	0.513861386138614	0.305940594059406	0.18019801980198
98	0.816666666666667	12	3.4375	0.512124151309408	0.304558680892338	0.183317167798254
99	0.825	13	3.44583333333333	0.511516314779271	0.306142034548944	0.182341650671785
100	0.833333333333333	8	3.45416666666667	0.517943743937924	0.306498545101843	0.175557710960233
101	0.841666666666667	10	3.4625	0.514367816091954	0.306513409961686	0.17911877394636
102	0.85	15	3.47083333333333	0.50853889943074	0.308349146110057	0.183111954459203
103	0.858333333333333	10	3.47916666666667	0.510721247563353	0.305068226120858	0.18421052631579
104	0.866666666666667	12	3.4875	0.50965250965251	0.305019305019305	0.185328185328185
105	0.875	10	3.49583333333333	0.507662835249042	0.308429118773946	0.183908045977012
106	0.883333333333333	10	3.50416666666667	0.504761904761905	0.307619047619048	0.187619047619048
107	0.891666666666667	9	3.5125	0.506666666666667	0.30952380952381	0.183809523809524
108	0.9	10	3.52083333333333	0.503759398496241	0.308270676691729	0.18796992481203
109	0.908333333333333	10	3.52916666666667	0.505639097744361	0.308270676691729	0.18609022556391
110	0.916666666666667	8	3.5375	0.505504587155963	0.307339449541284	0.187155963302752
111	0.925	11	3.54583333333333	0.507692307692308	0.305882352941177	0.186425339366516
112	0.933333333333333	9	3.55416666666667	0.511818181818182	0.304545454545455	0.183636363636364
113	0.941666666666667	10	3.5625	0.509283819628647	0.308576480990274	0.182139699381079
114	0.95	10	3.57083333333333	0.503964757709251	0.311894273127753	0.184140969162996
115	0.958333333333333	13	3.57916666666667	0.500443655723159	0.317657497781721	0.18189884649512
116	0.966666666666667	12	3.5875	0.494755244755245	0.320804195804196	0.184440559440559
117	0.975	13	3.59583333333333	0.494391716997412	0.319240724762726	0.186367558239862
118	0.983333333333333	10	3.60416666666667	0.495755517826825	0.314091680814941	0.190152801358234
119	0.991666666666667	10	3.6125	0.497021276595745	0.314042553191489	0.188936170212766
120	1	11	3.62083333333333	0.494915254237288	0.316949152542373	0.188135593220339
121	1.00833333333333	15	3.62916666666667	0.490787269681742	0.320770519262982	0.188442211055276
122	1.01666666666667	11	3.6375	0.494667760459393	0.316652994257588	0.188679245283019
123	1.025	12	3.64583333333333	0.494327390599676	0.313614262560778	0.192058346839546
124	1.03333333333333	13	3.65416666666667	0.490763052208835	0.31566265060241	0.193574297188755
125	1.04166666666667	16	3.6625	0.490658001624695	0.314378554021121	0.194963444354184
126	1.05	12	3.67083333333333	0.496271748135874	0.311516155758078	0.192212096106048
127	1.05833333333333	11	3.67916666666667	0.49876339653751	0.31244847485573	0.18878812860676
128	1.06666666666667	15	3.6875	0.496271748135874	0.314830157415079	0.188898094449047
129	1.075	12	3.69583333333333	0.497066219614417	0.31265716680637	0.190276613579212
130	1.08333333333333	9	3.70416666666667	0.496196111580727	0.313609467455621	0.190194420963652
131	1.09166666666667	12	3.7125	0.495784148397976	0.311973018549747	0.192242833052276
132	1.1	17	3.72083333333333	0.498310810810811	0.309121621621622	0.192567567567568
133	1.10833333333333	13	3.72916666666667	0.496265560165975	0.30954356846473	0.194190871369295
134	1.11666666666667	17	3.7375	0.490924092409241	0.30940594059406	0.1996699669967
135	1.125	8	3.74583333333333	0.493775933609959	0.308713692946058	0.197510373443983
136	1.13333333333333	10	3.75416666666667	0.494137353433836	0.3107202680067	0.195142378559464
137	1.14166666666667	12	3.7625	0.490049751243781	0.312603648424544	0.197346600331675
138	1.15	11	3.77083333333333	0.489361702127659	0.311783960720131	0.198854337152209
139	1.15833333333333	13	3.77916666666667	0.483766233766234	0.3125	0.203733766233766
140	1.16666666666667	13	3.7875	0.483118971061093	0.312700964630225	0.204180064308682
141	1.175	10	3.79583333333333	0.481331168831169	0.313311688311688	0.205357142857143
142	1.18333333333333	13	3.80416666666667	0.478861788617886	0.313821138211382	0.207317073170732
143	1.19166666666667	12	3.8125	0.480721903199344	0.309269893355209	0.210008203445447
144	1.2	16	3.82083333333333	0.479901558654635	0.307629204265792	0.212469237079573
145	1.20833333333333	9	3.82916666666667	0.481147540983607	0.305737704918033	0.213114754098361
146	1.21666666666667	7	3.8375	0.487115544472153	0.303408146300914	0.209476309226933
147	1.225	9	3.84583333333333	0.486099410278012	0.303285593934288	0.2106149957877
148	1.23333333333333	16	3.85416666666667	0.490467937608319	0.304159445407279	0.205372616984402
149	1.24166666666667	10	3.8625	0.490877497827976	0.30755864465682	0.201563857515204
150	1.25	16	3.87083333333333	0.494827586206896	0.307758620689655	0.197413793103448
151	1.25833333333333	15	3.87916666666667	0.491304347826087	0.309565217391304	0.199130434782609
152	1.26666666666667	14	3.8875	0.488392857142857	0.314285714285714	0.197321428571429
153	1.275	12	3.89583333333333	0.482635796972395	0.321460373998219	0.195903829029386
154	1.28333333333333	14	3.90416666666667	0.483348334833483	0.321332133213321	0.195319531953195
155	1.29166666666667	14	3.9125	0.482697426796806	0.320319432120674	0.19698314108252
156	1.3	11	3.92083333333333	0.473222124670764	0.325724319578578	0.201053555750658
157	1.30833333333333	17	3.92916666666667	0.469763365468887	0.327782646801052	0.202453987730061
158	1.31666666666667	11	3.9375	0.472318339100346	0.326989619377163	0.200692041522491
159	1.325	9	3.94583333333333	0.472774416594641	0.325842696629213	0.201382886776145
160	1.33333333333333	11	3.95416666666667	0.471551724137931	0.323275862068966	0.205172413793103
161	1.34166666666667	9	3.9625	0.472344161545215	0.324846356453029	0.202809482001756
162	1.35	13	3.97083333333333	0.475221238938053	0.324778761061947	0.2
163	1.35833333333333	11	3.97916666666667	0.474977252047316	0.327570518653321	0.197452229299363
164	1.36666666666667	7	3.9875	0.478139534883721	0.329302325581395	0.192558139534884
165	1.375	16	3.99583333333333	0.475700934579439	0.331775700934579	0.192523364485981
166	1.38333333333333	15	4.00416666666667	0.47610121836926	0.332708528584817	0.191190253045923
167	1.39166666666667	17	4.0125	0.482889733840304	0.328897338403042	0.188212927756654
168	1.4	14	4.02083333333333	0.486931268151016	0.329138431752178	0.183930300096805
169	1.40833333333333	11	4.02916666666667	0.490196078431372	0.332352941176471	0.177450980392157
170	1.41666666666667	13	4.0375	0.491967871485944	0.331325301204819	0.176706827309237
171	1.425	13	4.04583333333333	0.494929006085193	0.330628803245436	0.174442190669371
172	1.43333333333333	9	4.05416666666667	0.491422805247225	0.335015136226034	0.173562058526741
173	1.44166666666667	19	4.0625	0.490721649484536	0.337113402061856	0.172164948453608
174	1.45	12	4.07083333333333	0.485066941297631	0.341915550978373	0.173017507723996
175	1.45833333333333	18	4.07916666666667	0.486294416243655	0.341116751269036	0.17258883248731
176	1.46666666666667	9	4.0875	0.481037924151697	0.344311377245509	0.174650698602794
177	1.475	8	4.09583333333333	0.475296442687747	0.344861660079051	0.179841897233202
178	1.48333333333333	13	4.10416666666667	0.467174119885823	0.34919124643197	0.183634633682207
179	1.49166666666667	10	4.1125	0.466281310211946	0.347784200385356	0.185934489402698
180	1.5	8	4.12083333333333	0.467597208374875	0.344965104685942	0.187437686939183
181	1.50833333333333	12	4.12916666666667	0.472361809045226	0.343718592964824	0.18391959798995
182	1.51666666666667	15	4.1375	0.470883534136546	0.343373493975904	0.18574297188755
183	1.525	8	4.14583333333333	0.471602434077079	0.342799188640974	0.185598377281947
184	1.53333333333333	17	4.15416666666667	0.475277497477296	0.338042381432896	0.186680121089808
185	1.54166666666667	11	4.1625	0.476142131979695	0.341116751269036	0.182741116751269
186	1.55	14	4.17083333333333	0.480808080808081	0.339393939393939	0.17979797979798
187	1.55833333333333	7	4.17916666666667	0.482723577235772	0.339430894308943	0.177845528455285
188	1.56666666666667	9	4.1875	0.48618219037871	0.336745138178096	0.177072671443193
189	1.575	13	4.19583333333333	0.487730061349693	0.340490797546012	0.171779141104295
190	1.58333333333333	14	4.20416666666667	0.486788617886179	0.344512195121951	0.16869918699187
191	1.59166666666667	13	4.2125	0.483383685800604	0.343403826787513	0.173212487411883
192	1.6	9	4.22083333333333	0.482269503546099	0.34549138804458	0.172239108409321
193	1.60833333333333	16	4.22916666666667	0.48051948051948	0.343656343656344	0.175824175824176
194	1.61666666666667	10	4.2375	0.480558325024925	0.3419740777667	0.177467597208375
195	1.625	7	4.24583333333333	0.481113320079523	0.337972166998012	0.180914512922465
196	1.63333333333333	11	4.25416666666667	0.479	0.338	0.183
197	1.64166666666667	9	4.2625	0.475	0.34	0.185
198	1.65	11	4.27083333333333	0.476142131979695	0.341116751269036	0.182741116751269
199	1.65833333333333	7	4.27916666666667	0.471007121057986	0.341810783316378	0.187182095625636
200	1.66666666666667	16	4.2875	0.47319587628866	0.342268041237113	0.184536082474227
201	1.675	9	4.29583333333333	0.472746331236897	0.341719077568134	0.185534591194969
202	1.68333333333333	6	4.30416666666667	0.477707006369427	0.33864118895966	0.183651804670913
203	1.69166666666667	6	4.3125	0.482905982905983	0.335470085470085	0.181623931623932
204	1.7	18	4.32083333333333	0.491909385113269	0.331175836030205	0.176914778856526
205	1.70833333333333	13	4.32916666666667	0.491111111111111	0.334444444444444	0.174444444444444
206	1.71666666666667	11	4.3375	0.489772727272727	0.334090909090909	0.176136363636364
207	1.725	9	4.34583333333333	0.498285714285714	0.332571428571429	0.169142857142857
208	1.73333333333333	9	4.35416666666667	0.504761904761905	0.328571428571429	0.166666666666667
209	1.74166666666667	8	4.3625	0.507177033492823	0.326555023923445	0.166267942583732
210	1.75	7	4.37083333333333	0.502369668246445	0.325829383886256	0.171800947867299
211	1.75833333333333	10	4.37916666666667	0.505363528009535	0.32657926102503	0.168057210965435
212	1.76666666666667	10	4.3875	0.502930832356389	0.324736225087925	0.172332942555686
213	1.775	11	4.39583333333333	0.51056338028169	0.31924882629108	0.17018779342723
214	1.78333333333333	11	4.40416666666667	0.51303317535545	0.32345971563981	0.163507109004739
215	1.79166666666667	11	4.4125	0.515439429928741	0.319477434679335	0.165083135391924
216	1.8	9	4.42083333333333	0.520958083832335	0.31377245508982	0.165269461077844
217	1.80833333333333	8	4.42916666666667	0.521377672209026	0.31353919239905	0.165083135391924
218	1.81666666666667	8	4.4375	0.522588522588523	0.313797313797314	0.163614163614164
219	1.825	12	4.44583333333333	0.521951219512195	0.313414634146341	0.164634146341463
220	1.83333333333333	11	4.45416666666667	0.532338308457711	0.305970149253731	0.161691542288557
221	1.84166666666667	12	4.4625	0.531889290012034	0.304452466907341	0.163658243080626
222	1.85	19	4.47083333333333	0.535714285714286	0.302380952380952	0.161904761904762
223	1.85833333333333	11	4.47916666666667	0.536643026004728	0.302600472813239	0.160756501182033
224	1.86666666666667	8	4.4875	0.532721010332951	0.303099885189437	0.164179104477612
225	1.875	9	4.49583333333333	0.533484676503973	0.304199772985244	0.162315550510783
226	1.88333333333333	11	4.50416666666667	0.533482142857143	0.305803571428571	0.160714285714286
227	1.89166666666667	8	4.5125	0.539576365663322	0.299888517279822	0.160535117056856
228	1.9	9	4.52083333333333	0.534908700322234	0.299677765843179	0.165413533834587
229	1.90833333333333	8	4.52916666666667	0.537974683544304	0.296413502109705	0.165611814345992
230	1.91666666666667	12	4.5375	0.53027139874739	0.298538622129436	0.171189979123173
231	1.925	10	4.54583333333333	0.521341463414634	0.304878048780488	0.173780487804878
232	1.93333333333333	10	4.55416666666667	0.52008032128514	0.306224899598394	0.173694779116466
233	1.94166666666667	10	4.5625	0.520792079207921	0.304950495049505	0.174257425742574
234	1.95	17	4.57083333333333	0.519607843137255	0.306862745098039	0.173529411764706
235	1.95833333333333	19	4.57916666666667	0.517408123791102	0.307543520309478	0.17504835589942
236	1.96666666666667	13	4.5875	0.520038167938931	0.308206106870229	0.17175572519084
237	1.975	16	4.59583333333333	0.515669515669516	0.311490978157645	0.17283950617284
238	1.98333333333333	13	4.60416666666667	0.515065913370998	0.310734463276836	0.174199623352166
239	1.99166666666667	14	4.6125	0.51310861423221	0.311797752808989	0.175093632958802
240	2	8	4.62083333333333	0.513157894736842	0.31390977443609	0.172932330827068
241	2.00833333333333	9	4.62916666666667	0.514732965009208	0.311233885819521	0.174033149171271
242	2.01666666666667	15	4.6375	0.51910531220876	0.310344827586207	0.170549860205033
243	2.025	12	4.64583333333333	0.513463324048282	0.311977715877437	0.17455896007428
244	2.03333333333333	13	4.65416666666667	0.511563367252544	0.311748381128585	0.176688251618871
245	2.04166666666667	13	4.6625	0.508870214752568	0.315592903828198	0.175536881419234
246	2.05	12	4.67083333333333	0.506989748369059	0.316868592730662	0.17614165890028
247	2.05833333333333	8	4.67916666666667	0.507518796992481	0.316729323308271	0.175751879699248
248	2.06666666666667	12	4.6875	0.501382488479263	0.31705069124424	0.181566820276498
249	2.075	18	4.69583333333333	0.500463392029657	0.316033364226135	0.183503243744208
250	2.08333333333333	13	4.70416666666667	0.494096276112625	0.318801089918256	0.187102633969119
251	2.09166666666667	8	4.7125	0.495335820895522	0.32089552238806	0.183768656716418
252	2.1	12	4.72083333333333	0.489400921658986	0.324423963133641	0.186175115207373
253	2.10833333333333	12	4.72916666666667	0.490842490842491	0.324175824175824	0.184981684981685
254	2.11666666666667	15	4.7375	0.492151431209603	0.326869806094183	0.180978762696214
255	2.125	8	4.74583333333333	0.488605287146764	0.3281677301732	0.183226982680036
256	2.13333333333333	11	4.75416666666667	0.487295825771325	0.325771324863884	0.186932849364791
257	2.14166666666667	12	4.7625	0.484958979033728	0.329079307201459	0.185961713764813
258	2.15	9	4.77083333333333	0.482822655524605	0.332404828226555	0.184772516248839
259	2.15833333333333	8	4.77916666666667	0.483568075117371	0.334272300469484	0.182159624413146
260	2.16666666666667	12	4.7875	0.48314606741573	0.336142322097378	0.180711610486891
261	2.175	14	4.79583333333333	0.486817325800377	0.334274952919021	0.178907721280603
262	2.18333333333333	11	4.80416666666667	0.483114446529081	0.333020637898687	0.183864915572233
263	2.19166666666667	11	4.8125	0.47940074906367	0.338014981273408	0.182584269662921
264	2.2	13	4.82083333333333	0.48330241187384	0.335807050092764	0.180890538033395
265	2.20833333333333	13	4.82916666666667	0.485212569316081	0.33641404805915	0.178373382624769
266	2.21666666666667	12	4.8375	0.488700564971751	0.332391713747646	0.178907721280603
267	2.225	11	4.84583333333333	0.493358633776091	0.330170777988615	0.176470588235294
268	2.23333333333333	12	4.85416666666667	0.491927825261159	0.332383665716999	0.175688509021842
269	2.24166666666667	10	4.8625	0.49203373945642	0.330834114339269	0.177132146204311
270	2.25	11	4.87083333333333	0.493919550982226	0.331150608044902	0.174929840972872
271	2.25833333333333	9	4.87916666666667	0.487895716945996	0.335195530726257	0.176908752327747
272	2.26666666666667	16	4.8875	0.488415199258573	0.335495829471733	0.176088971269694
273	2.275	14	4.89583333333334	0.493061979648474	0.333950046253469	0.172987974098057
274	2.28333333333333	10	4.90416666666667	0.491387126019946	0.333635539437897	0.174977334542158
275	2.29166666666667	11	4.9125	0.492293744333636	0.330009066183137	0.177697189483228
276	2.3	17	4.92083333333333	0.495031616982836	0.332429990966576	0.172538392050587
277	2.30833333333333	9	4.92916666666667	0.493321460373998	0.333926981300089	0.172751558325913
278	2.31666666666667	13	4.9375	0.493403693931398	0.335971855760774	0.170624450307828
279	2.325	10	4.94583333333333	0.497827975673328	0.331885317115552	0.170286707211121
280	2.33333333333333	13	4.95416666666667	0.498699045967042	0.330442324371206	0.170858629661752
281	2.34166666666667	15	4.9625	0.502153316106804	0.329026701119724	0.168819982773471
282	2.35	11	4.97083333333333	0.50603448275862	0.326724137931034	0.167241379310345
283	2.35833333333333	15	4.97916666666667	0.506516072980017	0.328410078192876	0.165073848827107
284	2.36666666666667	14	4.9875	0.503478260869565	0.331304347826087	0.165217391304348
285	2.375	19	4.99583333333333	0.502626970227671	0.333625218914186	0.163747810858144
286	2.38333333333333	19	5.00416666666667	0.501739130434783	0.339130434782609	0.159130434782609
287	2.39166666666667	13	5.0125	0.502559726962457	0.338737201365188	0.158703071672355
288	2.4	11	5.02083333333333	0.504625735912531	0.334735071488646	0.160639192598823
289	2.40833333333333	12	5.02916666666667	0.502054231717338	0.33442892358258	0.163516844700082
290	2.41666666666667	13	5.0375	0.506053268765133	0.332526230831316	0.161420500403551
291	2.425	9	5.04583333333333	0.504396482813749	0.330935251798561	0.16466826538769
292	2.43333333333333	13	5.05416666666667	0.507131537242472	0.330427892234548	0.162440570522979
293	2.44166666666667	16	5.0625	0.504327301337529	0.328874901652242	0.166797797010228
294	2.45	11	5.07083333333333	0.49645948072384	0.335169158143194	0.168371361132966
295	2.45833333333333	14	5.07916666666667	0.497259201252937	0.334377447141738	0.168363351605325
296	2.46666666666667	11	5.0875	0.495739736638265	0.334624322230829	0.169635941130906
297	2.475	9	5.09583333333333	0.494181536074476	0.335919317300233	0.169899146625291
298	2.48333333333333	16	5.10416666666667	0.495726495726496	0.334887334887335	0.169386169386169
299	2.49166666666667	15	5.1125	0.497297297297297	0.332818532818533	0.16988416988417
300	2.5	18	5.12083333333333	0.497706422018349	0.331039755351682	0.171253822629969
301	2.50833333333333	20	5.12916666666666	0.498107494322483	0.331566994700984	0.170325510976533
302	2.51666666666667	14	5.1375	0.49251497005988	0.337574850299401	0.169910179640719
303	2.525	13	5.14583333333333	0.486918604651163	0.338662790697674	0.174418604651163
304	2.53333333333333	14	5.15416666666667	0.481876332622601	0.339729921819474	0.178393745557925
305	2.54166666666667	12	5.1625	0.482590529247911	0.337743732590529	0.17966573816156
306	2.55	18	5.17083333333333	0.476288659793814	0.33745704467354	0.186254295532646
307	2.55833333333333	20	5.17916666666667	0.475895316804408	0.337465564738292	0.1866391184573
308	2.56666666666667	13	5.1875	0.476519337016574	0.335635359116022	0.187845303867403
309	2.575	13	5.19583333333333	0.471606648199446	0.340027700831025	0.188365650969529
310	2.58333333333333	9	5.20416666666667	0.472067039106145	0.337988826815642	0.189944134078212
311	2.59166666666667	11	5.2125	0.474125874125874	0.337062937062937	0.188811188811189
312	2.6	10	5.22083333333333	0.469601677148847	0.340321453529001	0.190076869322152
313	2.60833333333333	15	5.22916666666667	0.465972222222222	0.339583333333333	0.194444444444444
314	2.61666666666667	15	5.2375	0.469516468114927	0.335669236159776	0.194814295725298
315	2.625	14	5.24583333333334	0.472358292512246	0.332400279916025	0.195241427571728
316	2.63333333333333	23	5.25416666666667	0.472045293701345	0.328379334748761	0.199575371549894
317	2.64166666666667	19	5.2625	0.466760961810467	0.33026874115983	0.202970297029703
318	2.65	16	5.27083333333333	0.466143977191732	0.332145402708482	0.201710620099786
319	2.65833333333333	13	5.27916666666667	0.46433770014556	0.333333333333333	0.202328966521106
320	2.66666666666667	19	5.2875	0.464206642066421	0.330627306273063	0.205166051660517
321	2.675	16	5.29583333333333	0.464391691394659	0.330860534124629	0.204747774480712
322	2.68333333333333	19	5.30416666666666	0.46390977443609	0.330827067669173	0.205263157894737
323	2.69166666666667	20	5.3125	0.469742813918306	0.327534039334342	0.202723146747352
324	2.7	18	5.32083333333333	0.473003802281369	0.320152091254753	0.206844106463878
325	2.70833333333333	14	5.32916666666667	0.473276529821844	0.316034082106894	0.210689388071263
326	2.71666666666667	18	5.3375	0.473109898674981	0.315666406858924	0.211223694466095
327	2.725	18	5.34583333333333	0.475524475524476	0.310800310800311	0.213675213675214
328	2.73333333333333	21	5.35416666666667	0.477855477855478	0.309246309246309	0.212898212898213
329	2.74166666666667	31	5.3625	0.48046875	0.30859375	0.2109375
330	2.75	24	5.37083333333333	0.481510621557829	0.307631785995279	0.210857592446892
331	2.75833333333333	33	5.37916666666667	0.488691437802908	0.302100161550889	0.209208400646204
332	2.76666666666667	35	5.3875	0.493548387096774	0.295967741935484	0.210483870967742
333	2.775	23	5.39583333333333	0.497921862011637	0.295095594347465	0.206982543640898
334	2.78333333333333	27	5.40416666666667	0.506024096385542	0.292598967297762	0.201376936316695
335	2.79166666666667	23	5.4125	0.507853403141361	0.294066317626527	0.198080279232112
336	2.8	19	5.42083333333333	0.515929203539823	0.292035398230088	0.192035398230089
337	2.80833333333333	36	5.42916666666667	0.511728931364031	0.289313640312771	0.198957428323197
338	2.81666666666667	50	5.4375	0.514360313315927	0.288946910356832	0.196692776327241
339	2.825	23	5.44583333333333	0.516100957354221	0.286335944299391	0.197563098346388
340	2.83333333333333	39	5.45416666666667	0.514042553191489	0.290212765957447	0.195744680851064
341	2.84166666666667	25	5.4625	0.509166666666667	0.2925	0.198333333333333
342	2.85	29	5.47083333333333	0.51258389261745	0.287751677852349	0.199664429530201
343	2.85833333333333	17	5.47916666666666	0.513311148086522	0.290349417637271	0.196339434276206
344	2.86666666666667	46	5.4875	0.512295081967213	0.29344262295082	0.194262295081967
345	2.875	40	5.49583333333333	0.510220768601799	0.295175797219951	0.19460343417825
346	2.88333333333333	46	5.50416666666666	0.509881422924901	0.294861660079051	0.195256916996047
347	2.89166666666667	27	5.5125	0.511444356748224	0.293606945540647	0.194948697711129
348	2.9	34	5.52083333333333	0.509062253743105	0.293932230102443	0.197005516154452
349	2.90833333333333	44	5.52916666666667	0.510046367851623	0.292890262751159	0.197063369397218
350	2.91666666666667	46	5.5375	0.503427265803504	0.297029702970297	0.199543031226199
351	2.925	59	5.54583333333333	0.504531722054381	0.29607250755287	0.199395770392749
352	2.93333333333333	35	5.55416666666667	0.503765060240964	0.298192771084337	0.198042168674699
353	2.94166666666667	26	5.5625	0.501492537313433	0.298507462686567	0.2
354	2.95	28	5.57083333333333	0.499258160237389	0.304154302670623	0.196587537091988
355	2.95833333333333	43	5.57916666666667	0.5	0.307069219440353	0.192930780559646
356	2.96666666666667	38	5.5875	0.498915401301518	0.308749096167751	0.19233550253073
357	2.975	43	5.59583333333334	0.4950213371266	0.311522048364154	0.193456614509246
358	2.98333333333333	28	5.60416666666667	0.491228070175439	0.31578947368421	0.192982456140351
359	2.99166666666667	52	5.6125	0.484700973574409	0.319193324061196	0.196105702364395
360	3	28	5.62083333333333	0.479338842975207	0.323002754820937	0.197658402203857
361	3.00833333333333	43	5.62916666666667	0.471544715447154	0.326558265582656	0.20189701897019
362	3.01666666666667	54	5.6375	0.469993256911666	0.325691166554282	0.204315576534053
363	3.025	50	5.64583333333333	0.471134704711347	0.323822163238222	0.205043132050431
364	3.03333333333333	49	5.65416666666667	0.470980653769179	0.323549032688459	0.205470313542362
365	3.04166666666667	37	5.6625	0.468770545693623	0.324128862590401	0.207100591715976
366	3.05	39	5.67083333333333	0.466025641025641	0.325	0.208974358974359
367	3.05833333333333	32	5.67916666666667	0.46606914212548	0.327784891165173	0.206145966709347
368	3.06666666666667	40	5.6875	0.464968152866242	0.328662420382166	0.206369426751592
369	3.075	66	5.69583333333333	0.463722397476341	0.329968454258675	0.206309148264984
370	3.08333333333333	70	5.70416666666667	0.462658227848101	0.332278481012658	0.205063291139241
371	3.09166666666667	45	5.7125	0.45770202020202	0.333964646464646	0.208333333333333
372	3.1	50	5.72083333333333	0.457178065311152	0.335797905113986	0.207024029574861
373	3.10833333333333	35	5.72916666666667	0.451612903225806	0.339307048984468	0.209080047789725
374	3.11666666666667	35	5.7375	0.445139283683911	0.341102899374645	0.213757816941444
375	3.125	35	5.74583333333333	0.446612466124661	0.342005420054201	0.211382113821138
376	3.13333333333333	53	5.75416666666667	0.445259298061812	0.345206914614982	0.209533787323206
377	3.14166666666667	44	5.7625	0.442163244867301	0.350025037556334	0.207811717576365
378	3.15	50	5.77083333333334	0.443655303030303	0.348958333333333	0.207386363636364
379	3.15833333333333	35	5.77916666666667	0.439387111311402	0.351059035601622	0.209553853086976
380	3.16666666666667	41	5.7875	0.436776682383198	0.35147878268324	0.211744534933562
381	3.175	53	5.79583333333333	0.434995911692559	0.354456255110384	0.210547833197056
382	3.18333333333333	52	5.80416666666667	0.433655705996132	0.354352030947776	0.211992263056093
383	3.19166666666667	55	5.8125	0.432029795158287	0.353817504655493	0.21415270018622
384	3.2	74	5.82083333333333	0.430203498750446	0.35237415208854	0.217422349161014
385	3.20833333333333	46	5.82916666666666	0.427980702963473	0.351826326671261	0.220192970365265
386	3.21666666666667	38	5.8375	0.42474363215349	0.351306649024148	0.223949718822362
387	3.225	38	5.84583333333333	0.422386144964721	0.352790250160359	0.22482360487492
388	3.23333333333333	35	5.85416666666667	0.42015503875969	0.351937984496124	0.227906976744186
389	3.24166666666667	41	5.8625	0.420766676728041	0.351041352248717	0.228191971023242
390	3.25	46	5.87083333333333	0.421251819505095	0.35080058224163	0.227947598253275
391	3.25833333333333	41	5.87916666666667	0.422624174562159	0.350559862187769	0.226815963250072
392	3.26666666666667	67	5.8875	0.423076923076923	0.35120718697361	0.225715889949467
393	3.275	29	5.89583333333333	0.423236514522822	0.352697095435685	0.224066390041494
394	3.28333333333333	34	5.90416666666667	0.423284710967045	0.353052404105889	0.223662884927066
395	3.29166666666667	36	5.9125	0.421555614547385	0.354393416511813	0.224050968940802
396	3.3	28	5.92083333333333	0.420289855072464	0.355204216073781	0.224505928853755
397	3.30833333333333	24	5.92916666666667	0.419698544698545	0.356548856548857	0.223752598752599
398	3.31666666666667	32	5.9375	0.418186488569227	0.358078602620087	0.223734908810686
399	3.325	42	5.94583333333333	0.419047619047619	0.357644110275689	0.223308270676692
400	3.33333333333333	35	5.95416666666667	0.418855880186595	0.357476061870857	0.223668057942548
401	3.34166666666667	41	5.9625	0.420633003140855	0.358782314568736	0.220584682290408
402	3.35	37	5.97083333333333	0.420977353992849	0.360429082240763	0.218593563766389
403	3.35833333333333	51	5.97916666666667	0.422369042000944	0.359367626238792	0.218263331760264
404	3.36666666666667	53	5.9875	0.423149457802923	0.35997171145686	0.216878830740217
405	3.375	38	5.99583333333333	0.420310296191819	0.361542078044194	0.218147625763987
406	3.38333333333333	29	6.00416666666666	0.418561049917975	0.36301851417858	0.218420435903445
407	3.39166666666667	35	6.0125	0.418059424326834	0.362581244196843	0.219359331476323
408	3.4	31	6.02083333333333	0.416511627906977	0.364186046511628	0.219302325581395
409	3.40833333333333	36	6.02916666666667	0.417112299465241	0.365263892118112	0.217623808416647
410	3.41666666666667	37	6.0375	0.419316843345112	0.367020023557126	0.213663133097762
411	3.425	56	6.04583333333333	0.416765332701871	0.367511247928013	0.215723419370116
412	3.43333333333333	39	6.05416666666667	0.415735678630853	0.369622058473972	0.214642262895175
413	3.44166666666667	55	6.0625	0.413038305971925	0.373542707589817	0.213418986438258
414	3.45	34	6.07083333333333	0.414163090128755	0.374821173104435	0.21101573676681
415	3.45833333333333	45	6.07916666666667	0.412807183364839	0.376417769376182	0.210775047258979
416	3.46666666666667	55	6.0875	0.413768630234209	0.378519044239413	0.207712325526378
417	3.475	38	6.09583333333334	0.41438679245283	0.37877358490566	0.206839622641509
418	3.48333333333333	39	6.10416666666667	0.415224092957079	0.379416646905383	0.205359260137539
419	3.49166666666667	38	6.1125	0.415872259294566	0.381315538608198	0.202812202097235
420	3.5	40	6.12083333333333	0.416366690664747	0.382529397648188	0.201103911687065
421	3.50833333333333	33	6.12916666666667	0.416805920267367	0.383146335640964	0.200047744091669
422	3.51666666666667	36	6.1375	0.414936769267478	0.384156525888809	0.200906704843713
423	3.525	79	6.14583333333333	0.414680648236415	0.38512869399428	0.200190657769304
424	3.53333333333333	69	6.15416666666667	0.413882966121772	0.385927505330491	0.200189528547737
425	3.54166666666667	61	6.1625	0.412597310686483	0.386647794291106	0.200754895022411
426	3.55	35	6.17083333333333	0.411915887850467	0.387616822429907	0.200467289719626
427	3.55833333333333	43	6.17916666666666	0.412119804968656	0.38727652658463	0.200603668446715
428	3.56666666666667	71	6.1875	0.411589555657352	0.387540082455337	0.200870361887311
429	3.575	27	6.19583333333333	0.410132966529115	0.38835396607061	0.201513067400275
430	3.58333333333333	39	6.20416666666667	0.409925220938137	0.387038295943802	0.20303648311806
431	3.59166666666667	44	6.2125	0.407606263982103	0.386353467561521	0.206040268456376
432	3.6	39	6.22083333333333	0.405537098560354	0.386267995570321	0.208194905869324
433	3.60833333333333	26	6.22916666666667	0.403331871985971	0.386672512056116	0.209995615957913
434	3.61666666666667	40	6.2375	0.401521739130435	0.386304347826087	0.212173913043478
435	3.625	57	6.24583333333333	0.401899417224261	0.385711202244766	0.212389380530973
436	3.63333333333333	41	6.25416666666667	0.401662049861496	0.385041551246537	0.213296398891967
437	3.64166666666667	56	6.2625	0.401656754460493	0.386151231945624	0.212192013593883
438	3.65	32	6.27083333333334	0.402988215488216	0.384680134680135	0.21233164983165
439	3.65833333333333	40	6.27916666666667	0.403053754444677	0.383392595691278	0.213553649864045
440	3.66666666666667	44	6.2875	0.401196369636964	0.382013201320132	0.216790429042904
441	3.675	37	6.29583333333333	0.402576160294418	0.381925986505827	0.215497853199755
442	3.68333333333333	45	6.30416666666667	0.403311529026983	0.381439084219133	0.215249386753884
443	3.69166666666667	40	6.3125	0.404104022754978	0.380942706216985	0.214953271028037
444	3.7	57	6.32083333333333	0.40349451442503	0.380942706216985	0.215562779357984
445	3.70833333333333	39	6.32916666666667	0.404752233956133	0.381194151096669	0.214053614947197
446	3.71666666666667	41	6.3375	0.404573972879984	0.381096943938474	0.214329083181542
447	3.725	54	6.34583333333333	0.404587900933821	0.381648396264718	0.213763702801462
448	3.73333333333333	29	6.35416666666666	0.403691813804173	0.383025682182985	0.213282504012841
449	3.74166666666667	75	6.3625	0.40193561129765	0.384554611890184	0.213509776812167
450	3.75	52	6.37083333333333	0.399258825824069	0.384630388141213	0.216110786034718
451	3.75833333333333	33	6.37916666666667	0.396691035013467	0.385917660638707	0.217391304347826
452	3.76666666666667	74	6.3875	0.395742254324273	0.386808591522524	0.217449154153203
453	3.775	49	6.39583333333333	0.393063583815029	0.38728323699422	0.219653179190751
454	3.78333333333333	36	6.40416666666667	0.391408554572271	0.387352507374631	0.221238938053097
455	3.79166666666667	33	6.4125	0.390841896520642	0.387777176852353	0.221380926627006
456	3.8	74	6.42083333333333	0.389264130821187	0.388553146107359	0.222182723071454
457	3.80833333333333	46	6.42916666666667	0.388512927294812	0.38868644803054	0.222800624674649
458	3.81666666666667	54	6.4375	0.389628113271921	0.388604571818492	0.221767314909587
459	3.825	46	6.44583333333333	0.38939823303884	0.390065010835139	0.220536756126021
460	3.83333333333333	58	6.45416666666667	0.38798353909465	0.391111111111111	0.220905349794239
461	3.84166666666667	71	6.4625	0.38921188630491	0.390342377260982	0.220445736434109
462	3.85	59	6.47083333333333	0.38789130780232	0.390433815350389	0.221674876847291
463	3.85833333333333	49	6.47916666666667	0.387192735243463	0.391106935963676	0.22170032879286
464	3.86666666666667	31	6.4875	0.388184348901949	0.390968141045469	0.220847510052583
465	3.875	33	6.49583333333333	0.387215170515369	0.392261813732987	0.220523015751644
466	3.88333333333333	40	6.50416666666667	0.387306876704029	0.392759769766737	0.219933353529234
467	3.89166666666667	26	6.5125	0.386500300661455	0.392363199037883	0.221136500300661
468	3.9	39	6.52083333333333	0.384295680569987	0.393943891940033	0.221760427489981
469	3.90833333333333	61	6.52916666666666	0.385611299102545	0.393555980579667	0.220832720317787
470	3.91666666666667	20	6.5375	0.386614401858304	0.393437862950058	0.219947735191638
471	3.925	29	6.54583333333333	0.386000288059916	0.39406596572087	0.219933746219214
472	3.93333333333333	49	6.55416666666667	0.385769395627947	0.394056293756251	0.220174310615802
473	3.94166666666667	40	6.5625	0.387211620620906	0.39290800341783	0.219880375961265
474	3.95	30	6.57083333333333	0.38733389878428	0.393129770992366	0.219536330223353
475	3.95833333333333	26	6.57916666666667	0.386223344556678	0.393799102132435	0.219977553310887
476	3.96666666666667	44	6.5875	0.385899040467251	0.393130301766097	0.220970657766653
477	3.975	41	6.59583333333334	0.384880198292481	0.393417791242082	0.221702010465436
478	3.98333333333333	33	6.60416666666667	0.385070926869577	0.393471973557361	0.221457099573062
479	3.99166666666667	38	6.6125	0.384893085254096	0.393779505692863	0.221327409053041
480	4	55	6.62083333333333	0.385194479297365	0.395232120451694	0.219573400250941
481	4.00833333333333	24	6.62916666666667	0.384883558778413	0.394226746618324	0.220889694603263
482	4.01666666666667	29	6.6375	0.384883073496659	0.393930957683742	0.221185968819599
483	4.025	56	6.64583333333333	0.385423966362999	0.393833216538192	0.220742817098809
484	4.03333333333333	40	6.65416666666667	0.385913116828342	0.393926613243357	0.2201602699283
485	4.04166666666667	39	6.6625	0.386395910252769	0.393780176086339	0.219823913660892
486	4.05	48	6.67083333333333	0.388262173354277	0.392260459802942	0.219477366842782
487	4.05833333333333	34	6.67916666666667	0.388367729831144	0.39183143310723	0.219800837061625
488	4.06666666666667	39	6.6875	0.387087350277534	0.39234589541338	0.220566754309086
489	4.075	45	6.69583333333333	0.387742988573972	0.391452737794925	0.220804273631103
490	4.08333333333333	39	6.70416666666666	0.388813915129705	0.391213075423602	0.219973009446694
491	4.09166666666667	44	6.7125	0.388436106412425	0.392126710748885	0.21943718283869
492	4.1	46	6.72083333333333	0.390042141407835	0.391759013578898	0.218198845013267
493	4.10833333333333	43	6.72916666666667	0.392326139088729	0.390727418065547	0.216946442845723
494	4.11666666666667	37	6.7375	0.393736747675746	0.390474637090197	0.215788615234056
495	4.125	34	6.74583333333333	0.394715111478117	0.389595375722543	0.215689512799339
496	4.13333333333333	47	6.75416666666667	0.395007589812785	0.388767077078765	0.21622533310845
497	4.14166666666667	48	6.7625	0.396262002743484	0.388888888888889	0.214849108367627
498	4.15	43	6.77083333333334	0.397741094700261	0.388184187662902	0.214074717636837
499	4.15833333333333	45	6.77916666666667	0.396051712089448	0.388714185883997	0.215234102026555
500	4.16666666666667	50	6.7875	0.395925597874225	0.388485385296723	0.215589016829052
501	4.175	32	6.79583333333333	0.396754636233951	0.386947218259629	0.216298145506419
502	4.18333333333333	35	6.80416666666667	0.398488120950324	0.385529157667387	0.215982721382289
503	4.19166666666667	35	6.8125	0.398915989159892	0.385185185185185	0.215898825654923
504	4.2	43	6.82083333333333	0.400363636363636	0.383818181818182	0.215818181818182
505	4.20833333333333	37	6.82916666666667	0.402387511478421	0.381267217630854	0.216345270890725
506	4.21666666666667	38	6.8375	0.404377666481172	0.380634390651085	0.214987942867742
507	4.225	44	6.84583333333333	0.407503714710253	0.37704309063893	0.215453194650817
508	4.23333333333333	37	6.85416666666667	0.408560311284047	0.375579025384473	0.21586066333148
509	4.24166666666667	44	6.8625	0.411363217118613	0.372624976941524	0.216011805939863
510	4.25	36	6.87083333333333	0.411895086811969	0.370705578130772	0.217399335057259
511	4.25833333333333	40	6.87916666666666	0.41404090657822	0.369080523309379	0.216878570112401
512	4.26666666666667	36	6.8875	0.417444901008592	0.366828539409787	0.215726559581621
513	4.275	41	6.89583333333333	0.418495591821422	0.365597448883887	0.215906959294691
514	4.28333333333333	31	6.90416666666667	0.419342652058935	0.365130336229694	0.215527011711371
515	4.29166666666667	89	6.9125	0.420800612909404	0.364106493009002	0.215092894081594
516	4.3	85	6.92083333333333	0.419876733436056	0.364984591679507	0.215138674884438
517	4.30833333333333	55	6.92916666666667	0.42152466367713	0.363813608890622	0.214661727432248
518	4.31666666666667	54	6.9375	0.421700879765396	0.362463343108504	0.2158357771261
519	4.325	41	6.94583333333334	0.421073247160204	0.362122992557775	0.216803760282021
520	4.33333333333333	41	6.95416666666667	0.421383647798742	0.362224842767296	0.216391509433962
521	4.34166666666667	47	6.9625	0.420136852394917	0.362854349951124	0.217008797653959
522	4.35	107	6.97083333333333	0.421537857983523	0.361906630051	0.216555511965477
523	4.35833333333333	48	6.97916666666667	0.420549814778709	0.363813608890622	0.215636576330669
524	4.36666666666667	38	6.9875	0.419891640866873	0.365518575851393	0.214589783281734
525	4.375	40	6.99583333333333	0.421984435797665	0.364007782101167	0.214007782101167
526	4.38333333333333	27	7.00416666666667	0.422403733955659	0.364644107351225	0.212952158693115
527	4.39166666666667	27	7.0125	0.423293797394517	0.363406572039666	0.213299630565818
528	4.4	46	7.02083333333333	0.422834645669291	0.364370078740157	0.212795275590551
529	4.40833333333333	27	7.02916666666667	0.424030387844862	0.364454218312675	0.211515393842463
530	4.41666666666667	38	7.0375	0.424618514750763	0.365208545269583	0.210172939979654
531	4.425	39	7.04583333333333	0.426155115511551	0.365305280528053	0.208539603960396
532	4.43333333333333	37	7.05416666666667	0.425709515859766	0.366235392320534	0.208055091819699
533	4.44166666666667	28	7.0625	0.424893617021277	0.366170212765957	0.208936170212766
534	4.45	26	7.07083333333333	0.423659169550173	0.366349480968858	0.209991349480969
535	4.45833333333333	36	7.07916666666667	0.422559652928416	0.366811279826464	0.210629067245119
536	4.46666666666667	54	7.0875	0.421806167400881	0.367621145374449	0.21057268722467
537	4.475	37	7.09583333333333	0.419441340782123	0.370279329608939	0.210279329608939
538	4.48333333333333	37	7.10416666666667	0.41923774954628	0.370689655172414	0.210072595281307
539	4.49166666666667	29	7.1125	0.418072567598798	0.371157846082736	0.210769586318465
540	4.5	52	7.12083333333334	0.420334196281478	0.36996940456578	0.209696399152742
541	4.50833333333333	59	7.12916666666667	0.4203529127387	0.370800096688422	0.208846990572879
542	4.51666666666667	27	7.1375	0.41801272638277	0.372491434165443	0.209495839451787
543	4.525	46	7.14583333333333	0.417832167832168	0.372377622377622	0.20979020979021
544	4.53333333333333	31	7.15416666666667	0.417134115247323	0.372259051504335	0.210606833248343
545	4.54166666666667	50	7.1625	0.417548387096774	0.372129032258065	0.210322580645161
546	4.55	44	7.17083333333333	0.418580100290314	0.372129849564529	0.209290050145157
547	4.55833333333333	31	7.17916666666667	0.418348130212537	0.373419424266882	0.208232445520581
548	4.56666666666667	39	7.1875	0.420576131687243	0.372565157750343	0.206858710562414
549	4.575	30	7.19583333333333	0.422435716304041	0.37213902232269	0.205425261373269
550	4.58333333333333	48	7.20416666666667	0.423988439306358	0.371676300578035	0.204335260115607
551	4.59166666666667	30	7.2125	0.425914994096812	0.371015348288076	0.203069657615112
552	4.6	50	7.22083333333333	0.425173140620295	0.372177055103884	0.20264980427582
553	4.60833333333333	53	7.22916666666667	0.426244622003688	0.369084204056546	0.204671173939766
554	4.61666666666667	41	7.2375	0.425093632958802	0.368289637952559	0.206616729088639
555	4.625	34	7.24583333333333	0.424136838770985	0.370605004751346	0.205258156477669
556	4.63333333333333	34	7.25416666666667	0.422733077905492	0.37037037037037	0.206896551724138
557	4.64166666666667	44	7.2625	0.423027166882277	0.369663648124192	0.207309184993532
558	4.65	49	7.27083333333333	0.422346002621232	0.367955439056356	0.209698558322411
559	4.65833333333333	54	7.27916666666667	0.421786781800066	0.368316174028562	0.209897044171372
560	4.66666666666667	60	7.2875	0.420592193808883	0.368102288021534	0.211305518169583
561	4.675	46	7.29583333333334	0.419311276164753	0.366981769074949	0.213706954760297
562	4.68333333333333	40	7.30416666666667	0.415410385259631	0.365494137353434	0.219095477386935
563	4.69166666666667	36	7.3125	0.416833667334669	0.365397461589846	0.217768871075484
564	4.7	41	7.32083333333333	0.416889185580774	0.365487316421896	0.21762349799733
565	4.70833333333333	48	7.32916666666667	0.418941691944725	0.365352207617122	0.215706100438153
566	4.71666666666667	86	7.3375	0.417063222297757	0.365397688647179	0.217539089055065
567	4.725	32	7.34583333333333	0.417812929848693	0.365543328748281	0.216643741403026
568	4.73333333333333	50	7.35416666666667	0.419454984477406	0.364953432218006	0.215591583304588
569	4.74166666666667	48	7.3625	0.417885073104386	0.366882012920775	0.215232913974838
570	4.75	39	7.37083333333333	0.416073245167854	0.368938623262123	0.214988131570024
571	4.75833333333333	52	7.37916666666667	0.416301785112833	0.37015830245874	0.213539912428427
572	4.76666666666667	53	7.3875	0.416555407209613	0.370493991989319	0.212950600801068
573	4.775	84	7.39583333333333	0.41820580474934	0.370712401055409	0.211081794195251
574	4.78333333333333	63	7.40416666666666	0.418725617685306	0.371261378413524	0.21001300390117
575	4.79166666666667	83	7.4125	0.417741935483871	0.371935483870968	0.210322580645161
576	4.8	75	7.42083333333333	0.418738049713193	0.37221159974506	0.209050350541746
577	4.80833333333333	37	7.42916666666667	0.415934755332497	0.374843161856964	0.209222082810539
578	4.81666666666667	39	7.4375	0.414923509210116	0.37714642522635	0.207930065563534
579	4.825	30	7.44583333333333	0.413494274218508	0.377592076756422	0.20891364902507
580	4.83333333333333	52	7.45416666666667	0.412526997840173	0.377661215674175	0.209811786485653
581	4.84166666666667	34	7.4625	0.413411258074439	0.375576745616733	0.211011996308828
582	4.85	53	7.47083333333334	0.415228113440197	0.373921085080148	0.210850801479655
583	4.85833333333333	53	7.47916666666667	0.416254635352287	0.374536464771323	0.209208899876391
584	4.86666666666667	62	7.4875	0.418481642812694	0.372744243932794	0.208774113254511
585	4.875	59	7.49583333333333	0.419023935343488	0.370842399751321	0.210133664905191
586	4.88333333333333	26	7.50416666666667	0.424157303370787	0.369850187265918	0.205992509363296
587	4.89166666666667	28	7.5125	0.423220973782771	0.370786516853933	0.205992509363296
588	4.9	71	7.52083333333333	0.425822470515208	0.370266914959652	0.20391061452514
589	4.90833333333333	42	7.52916666666667	0.426219322771047	0.367816091954023	0.20596458527493
590	4.91666666666667	31	7.5375	0.426993865030675	0.365950920245399	0.207055214723926
591	4.925	48	7.54583333333333	0.428747686613202	0.366132017273288	0.20512029611351
592	4.93333333333333	44	7.55416666666666	0.431888544891641	0.364705882352941	0.203405572755418
593	4.94166666666667	44	7.5625	0.431023911710607	0.364193746167995	0.204782342121398
594	4.95	38	7.57083333333333	0.432250153280196	0.362354383813611	0.205395462906193
595	4.95833333333333	29	7.57916666666667	0.431705809641533	0.361866501854141	0.206427688504326
596	4.96666666666667	28	7.5875	0.434782608695652	0.358926919518964	0.206290471785384
597	4.975	66	7.59583333333333	0.437383756974582	0.357408555486671	0.205207687538748
598	4.98333333333333	47	7.60416666666667	0.439861460957179	0.355478589420655	0.204659949622166
599	4.99166666666667	23	7.6125	0.442142174051642	0.352566145999362	0.205291679948996
600	5	35	7.62083333333333	0.444051446945338	0.35112540192926	0.204823151125402
601	5.00833333333333	44	7.62916666666667	0.444955635885639	0.349983568846533	0.205060795267828
602	5.01666666666667	29	7.6375	0.445637583892618	0.350335570469799	0.204026845637584
603	5.025	31	7.64583333333334	0.444709897610922	0.349829351535836	0.205460750853242
604	5.03333333333333	34	7.65416666666667	0.446298227320125	0.348627042057699	0.205074730622176
605	5.04166666666667	30	7.6625	0.445969728968673	0.348116860260472	0.205913410770855
606	5.05	52	7.67083333333333	0.446159368269921	0.346733668341709	0.20710696338837
607	5.05833333333333	33	7.67916666666667	0.44957829116245	0.343967730106344	0.206453978731206
608	5.06666666666667	40	7.6875	0.451370634622606	0.341344348479159	0.207285016898235
609	5.075	49	7.69583333333333	0.451882845188284	0.340053252187143	0.208063902624572
610	5.08333333333333	60	7.70416666666667	0.452888716556805	0.340054284606437	0.207056998836758
611	5.09166666666667	49	7.7125	0.453143534994069	0.340846184262554	0.206010280743377
612	5.1	41	7.72083333333333	0.452822580645161	0.341532258064516	0.205645161290323
613	5.10833333333333	46	7.72916666666667	0.455026455026455	0.34025234025234	0.204721204721205
614	5.11666666666667	39	7.7375	0.452575633687653	0.34096484055601	0.206459525756337
615	5.125	37	7.74583333333333	0.452371134020619	0.33979381443299	0.207835051546392
616	5.13333333333333	66	7.75416666666667	0.44690635451505	0.339882943143813	0.213210702341137
617	5.14166666666667	71	7.7625	0.448805460750853	0.338737201365188	0.212457337883959
618	5.15	62	7.77083333333333	0.448125544899738	0.339145597210113	0.212728857890148
619	5.15833333333333	51	7.77916666666667	0.450510430537062	0.339991122947182	0.209498446515757
620	5.16666666666667	42	7.7875	0.455002284148013	0.339881224303335	0.205116491548652
621	5.175	53	7.79583333333334	0.455571227080395	0.338975082275505	0.2054536906441
622	5.18333333333333	127	7.80416666666667	0.456301303718011	0.340415258329309	0.20328343795268
623	5.19166666666667	75	7.8125	0.454770143351458	0.34206623826001	0.203163618388532
624	5.2	40	7.82083333333333	0.453406813627255	0.343186372745491	0.203406813627255
625	5.20833333333333	43	7.82916666666667	0.453794527620031	0.345895715023232	0.200309757356737
626	5.21666666666667	40	7.8375	0.449260042283298	0.352008456659619	0.198731501057082
627	5.225	83	7.84583333333333	0.448461953588775	0.354020507285483	0.197517539125742
628	5.23333333333333	36	7.85416666666667	0.444080741953082	0.354609929078014	0.201309328968903
629	5.24166666666667	73	7.8625	0.444140197152245	0.354326396495071	0.201533406352683
630	5.25	55	7.87083333333333	0.441629955947137	0.355726872246696	0.202643171806167
631	5.25833333333333	50	7.87916666666667	0.443406593406593	0.356593406593407	0.2
632	5.26666666666667	64	7.8875	0.446153846153846	0.353846153846154	0.2
633	5.275	78	7.89583333333333	0.446843853820598	0.353266888150609	0.199889258028793
634	5.28333333333333	55	7.90416666666667	0.445373467112598	0.351727982162765	0.202898550724638
635	5.29166666666667	56	7.9125	0.447677672076105	0.350867375489647	0.201454952434247
636	5.3	46	7.92083333333333	0.452488687782805	0.347285067873303	0.200226244343891
637	5.30833333333333	47	7.92916666666667	0.454128440366972	0.344610091743119	0.201261467889908
638	5.31666666666667	50	7.9375	0.457725947521866	0.341690962099125	0.200583090379009
639	5.325	38	7.94583333333333	0.460807600950119	0.340261282660333	0.198931116389549
640	5.33333333333333	44	7.95416666666667	0.460470730235365	0.341581170790585	0.197948098974049
641	5.34166666666667	27	7.9625	0.461585740626921	0.341118623232944	0.197295636140135
642	5.35	28	7.97083333333334	0.457214241099313	0.342910680824485	0.199875078076202
643	5.35833333333333	32	7.97916666666667	0.452442159383033	0.346401028277635	0.201156812339332
644	5.36666666666667	28	7.9875	0.454363757495003	0.343770819453698	0.201865423051299
645	5.375	29	7.99583333333333	0.453342618384401	0.344707520891365	0.201949860724234
646	5.38333333333333	39	8.00416666666667	0.458874458874459	0.343434343434344	0.197691197691198
647	5.39166666666667	35	8.0125	0.458271236959761	0.342771982116244	0.198956780923994
648	5.4	43	8.02083333333333	0.46189376443418	0.340261739799846	0.197844495765974
649	5.40833333333333	30	8.02916666666667	0.46123101518785	0.341326938449241	0.19744204636291
650	5.41666666666667	44	8.0375	0.455665024630542	0.343185550082102	0.201149425287356
651	5.425	35	8.04583333333333	0.452702702702703	0.346283783783784	0.201013513513513
652	5.43333333333333	29	8.05416666666667	0.449869224062772	0.349607672188317	0.20052310374891
653	5.44166666666667	31	8.0625	0.456043956043956	0.348901098901099	0.195054945054945
654	5.45	62	8.07083333333333	0.457578646329838	0.353670162059104	0.188751191611058
655	5.45833333333333	30	8.07916666666666	0.458089668615984	0.350877192982456	0.191033138401559
656	5.46666666666667	30	8.0875	0.46039603960396	0.348514851485148	0.191089108910891
657	5.475	37	8.09583333333333	0.461	0.351	0.188
658	5.48333333333333	46	8.10416666666666	0.459403905447071	0.356628982528263	0.183967112024666
659	5.49166666666667	28	8.1125	0.458646616541353	0.360902255639098	0.180451127819549
660	5.5	33	8.12083333333333	0.466092572658773	0.355220667384284	0.178686759956943
661	5.50833333333333	43	8.12916666666667	0.464864864864865	0.355675675675676	0.17945945945946
662	5.51666666666667	52	8.1375	0.463123644251627	0.356832971800434	0.180043383947939
663	5.525	40	8.14583333333333	0.466310160427808	0.359358288770053	0.174331550802139
664	5.53333333333333	44	8.15416666666667	0.468716861081654	0.364793213149523	0.166489925768823
665	5.54166666666667	43	8.1625	0.465968586387435	0.366492146596859	0.167539267015707
666	5.55	51	8.17083333333333	0.457868020304568	0.373604060913706	0.168527918781726
667	5.55833333333333	42	8.17916666666667	0.450635386119257	0.372434017595308	0.176930596285435
668	5.56666666666667	44	8.1875	0.438305709023941	0.380294659300184	0.181399631675875
669	5.575	38	8.19583333333333	0.435053380782918	0.379893238434164	0.185053380782918
670	5.58333333333333	38	8.20416666666667	0.433817250213493	0.378309137489325	0.187873612297182
671	5.59166666666667	32	8.2125	0.428112449799197	0.379919678714859	0.191967871485944
672	5.6	42	8.22083333333333	0.436459909228442	0.373676248108926	0.189863842662632
673	5.60833333333333	34	8.22916666666666	0.435251798561151	0.373381294964029	0.19136690647482
674	5.61666666666667	40	8.2375	0.434723171565277	0.37593984962406	0.189336978810663
675	5.625	49	8.24583333333333	0.435064935064935	0.376623376623377	0.188311688311688
676	5.63333333333333	37	8.25416666666666	0.437731196054254	0.37422934648582	0.188039457459926
677	5.64166666666667	50	8.2625	0.436950146627566	0.374780058651026	0.188269794721408
678	5.65	39	8.27083333333333	0.433370660694289	0.374020156774916	0.192609182530795
679	5.65833333333333	64	8.27916666666667	0.433901918976546	0.374200426439232	0.191897654584222
680	5.66666666666667	48	8.2875	0.433182047402925	0.373676248108926	0.193141704488149
681	5.675	59	8.29583333333333	0.435367611725132	0.373378183565593	0.191254204709274
682	5.68333333333333	51	8.30416666666667	0.43394495412844	0.370642201834862	0.195412844036697
683	5.69166666666667	60	8.3125	0.431346578366446	0.372626931567329	0.196026490066225
684	5.7	63	8.32083333333333	0.433333333333333	0.371794871794872	0.194871794871795
685	5.70833333333333	50	8.32916666666667	0.431592039800995	0.371475953565506	0.196932006633499
686	5.71666666666667	58	8.3375	0.429788961038961	0.370535714285714	0.199675324675325
687	5.725	50	8.34583333333333	0.428910891089109	0.366732673267327	0.204356435643564
688	5.73333333333333	57	8.35416666666667	0.427091327705296	0.367613200306984	0.205295471987721
689	5.74166666666667	49	8.3625	0.423621460506706	0.369597615499255	0.206780923994039
690	5.75	68	8.37083333333334	0.420611798980335	0.370721048798252	0.208667152221413
691	5.75833333333333	40	8.37916666666667	0.419447434517402	0.370290635091496	0.210261930391101
692	5.76666666666667	85	8.3875	0.418942887548776	0.371763036537779	0.209294075913444
693	5.775	56	8.39583333333333	0.418207185211022	0.371468433903034	0.210324380885943
694	5.78333333333333	81	8.40416666666667	0.419808087731323	0.369088416723783	0.211103495544894
695	5.79166666666667	83	8.4125	0.42087312414734	0.370054570259209	0.209072305593451
696	5.8	55	8.42083333333333	0.419267299864315	0.371099050203528	0.209633649932157
697	5.80833333333333	65	8.42916666666666	0.421650517875042	0.373538255930505	0.204811226194454
698	5.81666666666667	76	8.4375	0.426548089591568	0.370223978919631	0.203227931488801
699	5.825	55	8.44583333333333	0.426739339531901	0.368707919204873	0.204552741263225
700	5.83333333333333	66	8.45416666666667	0.428930028239724	0.367430185127079	0.203639786633197
701	5.84166666666667	61	8.4625	0.430325352977287	0.364333947206875	0.205340699815838
702	5.85	90	8.47083333333333	0.427669172932331	0.366015037593985	0.206315789473684
703	5.85833333333333	103	8.47916666666667	0.427512600059294	0.364067595612215	0.208419804328491
704	5.86666666666667	78	8.4875	0.429154518950437	0.360058309037901	0.210787172011662
705	5.875	68	8.49583333333334	0.429559204840104	0.357821953327571	0.212618841832325
706	5.88333333333333	82	8.50416666666667	0.425641025641026	0.357549857549857	0.216809116809117
707	5.89166666666667	91	8.5125	0.425168161434978	0.355941704035874	0.218890134529148
708	5.9	84	8.52083333333333	0.425319267073848	0.356191004997224	0.218489727928928
709	5.90833333333333	113	8.52916666666667	0.425625515534781	0.355237833379159	0.21913665108606
710	5.91666666666667	113	8.5375	0.425895316804408	0.355922865013774	0.218181818181818
711	5.925	95	8.54583333333333	0.426089354660783	0.355212355212355	0.218698290126862
712	5.93333333333333	118	8.55416666666667	0.426633444075305	0.356589147286822	0.216777408637874
713	5.94166666666667	127	8.5625	0.426910299003322	0.354928017718715	0.218161683277962
714	5.95	89	8.57083333333333	0.42504118616145	0.354750137287205	0.220208676551345
715	5.95833333333333	106	8.57916666666666	0.425068119891008	0.35558583106267	0.219346049046321
716	5.96666666666667	111	8.5875	0.425761250336836	0.355160334141741	0.219078415521423
717	5.975	61	8.59583333333333	0.42678381256656	0.357561235356763	0.215654952076677
718	5.98333333333333	94	8.60416666666666	0.430830039525692	0.35467720685112	0.214492753623188
719	5.99166666666667	92	8.6125	0.434296122820713	0.353109549830861	0.212594327348426
720	6	77	8.62083333333333	0.434058898847631	0.352624839948784	0.213316261203585
721	6.00833333333333	104	8.62916666666667	0.43284708249497	0.353621730382294	0.213531187122736
722	6.01666666666667	81	8.6375	0.433169533169533	0.352334152334152	0.214496314496314
723	6.025	107	8.64583333333333	0.432937181663837	0.352655833131215	0.214406985204948
724	6.03333333333333	138	8.65416666666667	0.430710720228191	0.354647016876634	0.214642262895175
725	6.04166666666667	121	8.6625	0.429168601950766	0.353692522062239	0.217138875986995
726	6.05	117	8.67083333333334	0.42928264313193	0.351889567775515	0.218827789092555
727	6.05833333333333	110	8.67916666666667	0.428571428571429	0.350729765590447	0.220698805838125
728	6.06666666666667	137	8.6875	0.424934725848564	0.350957354221062	0.224107919930374
729	6.075	91	8.69583333333333	0.424058848983124	0.353093898745132	0.222847252271744
730	6.08333333333333	90	8.70416666666667	0.420634920634921	0.356070356070356	0.223294723294723
731	6.09166666666667	110	8.7125	0.41968470387729	0.358542820622071	0.221772475500639
732	6.1	69	8.72083333333333	0.41950497144066	0.358155278189126	0.222339750370214
733	6.10833333333333	95	8.72916666666667	0.419077568134172	0.359958071278826	0.220964360587002
734	6.11666666666667	115	8.7375	0.41552042701704	0.360500923834941	0.223978649148019
735	6.125	315	8.74583333333333	0.413800080938891	0.363617968433832	0.222581950627276
736	6.13333333333333	117	8.75416666666666	0.415353938185444	0.364506480558325	0.220139581256231
737	6.14166666666667	115	8.7625	0.414600277722674	0.366395556437215	0.219004165840111
738	6.15	86	8.77083333333333	0.414176918570592	0.366920523335286	0.218902558094122
739	6.15833333333333	93	8.77916666666667	0.413632842757552	0.367931835786212	0.218435321456235
740	6.16666666666667	91	8.7875	0.413122258249094	0.367156208277704	0.219721533473202
741	6.175	72	8.79583333333333	0.412752310884739	0.367289190718732	0.219958498396529
742	6.18333333333333	111	8.80416666666667	0.411491260691707	0.367794719226478	0.220714020081815
743	6.19166666666667	85	8.8125	0.411742983751846	0.369460856720827	0.218796159527326
744	6.2	76	8.82083333333333	0.411872817496784	0.369417386509833	0.218709795993384
745	6.20833333333333	85	8.82916666666667	0.412447831609508	0.36835420068953	0.219197967700962
746	6.21666666666667	122	8.8375	0.412461842341534	0.368288741246184	0.219249416412282
747	6.225	85	8.84583333333334	0.413947651487989	0.366977411258515	0.219074937253496
748	6.23333333333333	100	8.85416666666667	0.411347517730497	0.369148936170213	0.219503546099291
749	6.24166666666667	78	8.8625	0.410622904535027	0.368272454561496	0.221104640903476
750	6.25	106	8.87083333333333	0.410805121908437	0.367479389580775	0.221715488510788
751	6.25833333333333	113	8.87916666666667	0.411366006256517	0.366180048661801	0.222453945081682
752	6.26666666666667	90	8.8875	0.409694669656719	0.366396411937209	0.223908918406072
753	6.275	112	8.89583333333333	0.409214092140921	0.366023035230352	0.224762872628726
754	6.28333333333333	96	8.90416666666667	0.408422459893048	0.365975935828877	0.225601604278075
755	6.29166666666667	95	8.9125	0.409390444810544	0.366556836902801	0.224052718286656
756	6.3	91	8.92083333333333	0.40863680309378	0.368353206574283	0.223009990331937
757	6.30833333333333	166	8.92916666666667	0.407198748043819	0.369170579029734	0.223630672926448
758	6.31666666666667	93	8.9375	0.406749020789394	0.370442904489304	0.222808074721302
759	6.325	82	8.94583333333333	0.40516370979374	0.37083513630463	0.22400115390163
760	6.33333333333333	101	8.95416666666666	0.403168044077135	0.370247933884297	0.226584022038567
761	6.34166666666667	151	8.9625	0.402208621607238	0.370941990420436	0.226849387972326
762	6.35	166	8.97083333333333	0.40038338658147	0.371884984025559	0.227731629392971
763	6.35833333333333	271	8.97916666666666	0.398070111151826	0.373030414071088	0.228899474777086
764	6.36666666666667	187	8.9875	0.396618527650581	0.375836562169778	0.227544910179641
765	6.375	117	8.99583333333333	0.396249719290366	0.376824612620705	0.226925668088929
766	6.38333333333333	132	9.00416666666667	0.394246309664907	0.377653270121754	0.228100420213339
767	6.39166666666667	133	9.0125	0.394533264569366	0.37792676637442	0.227539969056214
768	6.4	97	9.02083333333333	0.393048128342246	0.378688849277085	0.228263022380669
769	6.40833333333333	84	9.02916666666667	0.390990990990991	0.379706021811285	0.229302987197724
770	6.41666666666667	106	9.0375	0.390858294403224	0.381240267472749	0.227901438124027
771	6.425	151	9.04583333333333	0.390162200282087	0.381082510578279	0.228755289139633
772	6.43333333333333	99	9.05416666666667	0.389035050496478	0.381481795807519	0.229483153696003
773	6.44166666666667	99	9.0625	0.386835650040883	0.382829108748978	0.230335241210139
774	6.45	104	9.07083333333333	0.385641025641026	0.382642998027613	0.231715976331361
775	6.45833333333333	110	9.07916666666667	0.384656734756566	0.383735217324528	0.231608047918906
776	6.46666666666667	82	9.0875	0.384205789710514	0.385105744712764	0.230688465576721
777	6.475	119	9.09583333333333	0.381694964657874	0.386577279020622	0.231727756321504
778	6.48333333333333	140	9.10416666666666	0.380976060240108	0.386659089294594	0.232364850465298
779	6.49166666666667	230	9.1125	0.380372344106859	0.38812374558793	0.231503910305211
780	6.5	93	9.12083333333333	0.379904755516802	0.389093835938024	0.231001408545174
781	6.50833333333333	343	9.12916666666666	0.378923327895595	0.390734094616639	0.230342577487765
782	6.51666666666667	96	9.1375	0.378311416047265	0.391906486246109	0.229782097706626
783	6.525	135	9.14583333333333	0.377262583684602	0.392759732209273	0.229977684106124
784	6.53333333333333	91	9.15416666666667	0.376628861003861	0.393038127413127	0.230333011583012
785	6.54166666666667	126	9.1625	0.3760056791292	0.393812115475627	0.230182205395173
786	6.55	194	9.17083333333333	0.374978198941922	0.394395674670077	0.230626126388001
787	6.55833333333333	197	9.17916666666667	0.373887581098926	0.395246023999541	0.230866394901533
788	6.56666666666667	187	9.1875	0.373647648331625	0.396196332991687	0.230156018676688
789	6.575	111	9.19583333333333	0.373187998651534	0.396729969659512	0.230082031688954
790	6.58333333333333	161	9.20416666666667	0.373349606124487	0.397259514035282	0.229390879840231
791	6.59166666666667	168	9.2125	0.372442542921398	0.398113104053535	0.229444353025067
792	6.6	129	9.22083333333333	0.372724817715366	0.397461517688361	0.229813664596273
793	6.60833333333333	147	9.22916666666667	0.372679397840311	0.396989201553274	0.230331400606415
794	6.61666666666667	110	9.2375	0.372838464782792	0.396509911429776	0.230651623787431
795	6.625	217	9.24583333333334	0.371935668557747	0.395877791078957	0.232186540363296
796	6.63333333333333	144	9.25416666666667	0.371482948408004	0.395350033434494	0.233167018157502
797	6.64166666666667	246	9.2625	0.370428847916879	0.395793012121829	0.233778139961292
798	6.65	224	9.27083333333333	0.370141298335596	0.395333635037965	0.234525066626439
799	6.65833333333333	194	9.27916666666666	0.369073088213344	0.395144037016767	0.235782874769889
800	6.66666666666667	125	9.2875	0.368198366624028	0.394666929056381	0.237134704319591
801	6.675	105	9.29583333333333	0.367101548047902	0.394898257229092	0.238000194723006
802	6.68333333333333	78	9.30416666666666	0.366943816984669	0.394819051280819	0.238237131734512
803	6.69166666666667	94	9.3125	0.366661912233157	0.394094993581515	0.239243094185328
804	6.7	272	9.32083333333333	0.365931637594621	0.395035027504819	0.239033334900559
805	6.70833333333333	136	9.32916666666667	0.365466151050645	0.395284908913013	0.239248940036342
806	6.71666666666667	113	9.3375	0.364980652294085	0.395061728395062	0.239957619310853
807	6.725	159	9.34583333333333	0.365276572420408	0.394783720824008	0.239939706755584
808	6.73333333333333	184	9.35416666666667	0.365213845596231	0.395070677781805	0.239715476621964
809	6.74166666666667	177	9.3625	0.364666576369136	0.395096844101314	0.24023657952955
810	6.75	111	9.37083333333334	0.364205594846615	0.394522275778188	0.241272129375197
811	6.75833333333333	162	9.37916666666667	0.363526136159511	0.394108137237291	0.242365726603197
812	6.76666666666667	261	9.3875	0.363725973385904	0.393341995609122	0.242932031004973
813	6.775	101	9.39583333333334	0.363242325394343	0.393404531033558	0.243353143572099
814	6.78333333333333	123	9.40416666666667	0.36392065761258	0.392691208005718	0.243388134381701
815	6.79166666666667	92	9.4125	0.363346048079482	0.391865519382595	0.244788432537922
816	6.8	214	9.42083333333333	0.363160441687563	0.391271831419647	0.24556772689279
817	6.80833333333333	273	9.42916666666667	0.363147070406511	0.391152146326522	0.245700783266967
818	6.81666666666667	180	9.4375	0.362140810834274	0.391353416095147	0.246505773070579
819	6.825	131	9.44583333333333	0.361794250086595	0.391193280221683	0.247012469691722
820	6.83333333333333	115	9.45416666666666	0.361294498381877	0.39042071197411	0.248284789644013
821	6.84166666666667	78	9.4625	0.36115645674027	0.389981957212819	0.248861586046911
822	6.85	71	9.47083333333333	0.360006876101251	0.390863380463277	0.249129743435472
823	6.85833333333333	91	9.47916666666666	0.360068995256576	0.391461836998706	0.248469167744718
824	6.86666666666667	92	9.4875	0.359530690592244	0.391795712375447	0.248673597032308
825	6.875	105	9.49583333333333	0.359046465345678	0.392792247122956	0.248161287531366
826	6.88333333333333	187	9.50416666666667	0.358208308039199	0.393938079958373	0.247853612002428
827	6.89166666666667	137	9.5125	0.357430938028535	0.393555661563815	0.24901340040765
828	6.9	169	9.52083333333333	0.357139746548796	0.393589687758568	0.249270565692636
829	6.90833333333333	138	9.52916666666667	0.357394136807817	0.39313789359392	0.249467969598263
830	6.91666666666667	188	9.5375	0.357071777787392	0.393285164193311	0.249643058019297
831	6.925	140	9.54583333333334	0.356899157849277	0.393867415245087	0.249233426905636
832	6.93333333333333	239	9.55416666666667	0.356071413132754	0.394155535382354	0.249773051484892
833	6.94166666666667	145	9.5625	0.356160830090791	0.394206658019888	0.249632511889321
834	6.95	135	9.57083333333333	0.356138301094811	0.394435068587996	0.249426630317192
835	6.95833333333333	203	9.57916666666667	0.356012386031309	0.393557543437124	0.250430070531567
836	6.96666666666667	126	9.5875	0.355792265571526	0.393437713894593	0.250770020533881
837	6.975	204	9.59583333333333	0.355325204978971	0.39360210714134	0.251072687879689
838	6.98333333333333	309	9.60416666666666	0.35480486781368	0.393453629878305	0.251741502308015
839	6.99166666666667	163	9.6125	0.354381337070316	0.392506800758388	0.253111862171297
840	7	146	9.62083333333333	0.353898746540778	0.392967605404525	0.253133648054696
841	7.00833333333333	191	9.62916666666666	0.353998958708799	0.392406584164364	0.253594457126837
842	7.01666666666667	263	9.6375	0.353182427636249	0.39206562031706	0.254751952046691
843	7.025	238	9.64583333333333	0.35345163047708	0.391898202194723	0.254650167328197
844	7.03333333333333	115	9.65416666666667	0.352164061599908	0.392795422251239	0.255040516148854
845	7.04166666666667	88	9.6625	0.351884826671718	0.393104754688388	0.255010418639894
846	7.05	194	9.67083333333333	0.351213664968535	0.393017680551393	0.255768654480072
847	7.05833333333333	127	9.67916666666667	0.350629741474553	0.392133755616116	0.257236502909332
848	7.06666666666667	263	9.6875	0.350566778084581	0.391403865717192	0.258029356198227
849	7.075	127	9.69583333333333	0.35042182732005	0.391383952611739	0.25819422006821
850	7.08333333333333	115	9.70416666666667	0.350120584480068	0.391722230103561	0.258157185416371
851	7.09166666666667	227	9.7125	0.349446933632036	0.392187062447494	0.25836600392047
852	7.1	174	9.72083333333334	0.349173982166309	0.392272067463883	0.258553950369807
853	7.10833333333333	124	9.72916666666667	0.348841178277639	0.391951394340718	0.259207427381643
854	7.11666666666667	158	9.7375	0.348153399500371	0.392377287151442	0.259469313348187
855	7.125	166	9.74583333333333	0.348304093567251	0.392147034252297	0.259548872180451
856	7.13333333333333	282	9.75416666666667	0.348052378584452	0.392275816343444	0.259671805072103
857	7.14166666666667	126	9.7625	0.348113984516554	0.39341129962115	0.258474715862296
858	7.15	215	9.77083333333333	0.347665204008121	0.394033662977274	0.258301133014605
859	7.15833333333333	259	9.77916666666667	0.347530035682718	0.39516155432612	0.257308409991161
860	7.16666666666667	94	9.7875	0.347539700655428	0.395245703851045	0.257214595493527
861	7.175	84	9.79583333333333	0.34754012958682	0.395663074268225	0.256796796144955
862	7.18333333333333	76	9.80416666666666	0.347772397881259	0.395444058102882	0.256783544015858
863	7.19166666666667	118	9.8125	0.347526673132881	0.395926285160039	0.25654704170708
864	7.2	69	9.82083333333333	0.347442055381838	0.395538506173238	0.257019438444924
865	7.20833333333333	89	9.82916666666667	0.346744649399062	0.396715727231827	0.256539623369111
866	7.21666666666667	188	9.8375	0.346518177163338	0.397081413210446	0.256400409626216
867	7.225	104	9.84583333333333	0.346039651374389	0.397248028605178	0.256712320020432
868	7.23333333333333	99	9.85416666666667	0.345712637785183	0.397141758523456	0.257145603691361
869	7.24166666666667	79	9.8625	0.345676618844513	0.397893240274008	0.256430140881479
870	7.25	72	9.87083333333333	0.345736383725465	0.397959183673469	0.256304432601066
871	7.25833333333333	79	9.87916666666667	0.345475409836065	0.398754098360656	0.255770491803279
872	7.26666666666667	59	9.8875	0.345521992580816	0.399542925278219	0.254935082140964
873	7.275	72	9.89583333333334	0.345030020013342	0.400133422281521	0.254836557705137
874	7.28333333333333	172	9.90416666666667	0.345187436676798	0.400168861870989	0.254643701452212
875	7.29166666666667	88	9.9125	0.344818166296739	0.400887826532354	0.254294007170907
876	7.3	58	9.92083333333333	0.34552171811339	0.401215385677785	0.253262896208825
877	7.30833333333333	49	9.92916666666667	0.345814360770578	0.402171628721541	0.252014010507881
878	7.31666666666667	91	9.9375	0.346104589114194	0.403166133048737	0.250729277837069
879	7.325	206	9.94583333333333	0.345794056271138	0.40390012232856	0.250305821400302
880	7.33333333333333	167	9.95416666666666	0.345979200234363	0.404972901713783	0.249047898051853
881	7.34166666666667	84	9.9625	0.346722808063494	0.405075082907926	0.24820210902858
882	7.35	221	9.97083333333333	0.346926377339864	0.405209401222615	0.247864221437521
883	7.35833333333333	121	9.97916666666666	0.346558391337974	0.406109822119103	0.247331786542924
884	7.36666666666667	168	9.9875	0.347440674642087	0.405883506569916	0.246675818787998
885	7.375	209	9.99583333333333	0.347306585677749	0.406170076726343	0.246523337595908
886	7.38333333333333	222	10.0041666666667	0.348428947901885	0.406203121832556	0.245367930265558
887	7.39166666666667	187	10.0125	0.348681508255976	0.405692926969523	0.245625564774501
888	7.4	108	10.0208333333333	0.349637227920941	0.405804353264949	0.244558418814111
889	7.40833333333333	75	10.0291666666667	0.349968280820469	0.405963205751745	0.244068513427786
890	7.41666666666667	97	10.0375	0.350539854604895	0.406590097647008	0.242870047748096
891	7.425	190	10.0458333333333	0.350664632817607	0.406624536936152	0.242710830246241
892	7.43333333333333	71	10.0541666666667	0.351003055666268	0.40768787919047	0.241309065143262
893	7.44166666666667	52	10.0625	0.35146820392722	0.407854440641326	0.240677355431454
894	7.45	118	10.0708333333333	0.351944304493198	0.408693262492557	0.239362433014244
895	7.45833333333333	102	10.0791666666667	0.352927378495027	0.409035466316382	0.238037155188591
896	7.46666666666667	59	10.0875	0.353341047150709	0.409651913990936	0.237007038858355
897	7.475	71	10.0958333333333	0.353835521769178	0.41045512883799	0.235709349392832
898	7.48333333333333	86	10.1041666666667	0.354828943384802	0.411343223332324	0.233827833282874
899	7.49166666666667	111	10.1125	0.355580655098059	0.412054625731595	0.232364719170346
900	7.5	141	10.1208333333333	0.356306212089521	0.413302656348044	0.230391131562435
901	7.50833333333333	95	10.1291666666667	0.357234042553191	0.414308510638298	0.228457446808511
902	7.51666666666667	94	10.1375	0.357239148018334	0.415098409274737	0.227662442706929
903	7.525	76	10.1458333333333	0.357816268362201	0.414876123657093	0.227307607980706
904	7.53333333333333	162	10.1541666666667	0.358341177121975	0.415093294944909	0.226565527933116
905	7.54166666666667	136	10.1625	0.359899046550757	0.414806505888951	0.225294447560292
906	7.55	73	10.1708333333333	0.36	0.415704125177809	0.224295874822191
907	7.55833333333333	88	10.1791666666667	0.360452305015947	0.416062626848362	0.223485068135692
908	7.56666666666667	153	10.1875	0.360612460401267	0.416050686378036	0.223336853220697
909	7.575	172	10.1958333333333	0.361273399308454	0.415822105639681	0.222904495051866
910	7.58333333333333	130	10.2041666666667	0.361124488321695	0.416265350349145	0.22261016132916
911	7.59166666666667	94	10.2125	0.360817861909962	0.416575658293896	0.222606479796141
912	7.6	107	10.2208333333333	0.361229718189581	0.417347810174454	0.221422471635964
913	7.60833333333333	161	10.2291666666667	0.361999016474059	0.417199409884436	0.220801573641505
914	7.61666666666667	107	10.2375	0.361790379496069	0.417940939763511	0.22026868074042
915	7.625	181	10.2458333333333	0.362213527110117	0.418172784299112	0.219613688590771
916	7.63333333333333	190	10.2541666666667	0.361530777874891	0.418154576101885	0.220314646023224
917	7.64166666666667	124	10.2625	0.361558375955042	0.418955610279725	0.219486013765233
918	7.65	191	10.2708333333333	0.361227601982463	0.419430677341467	0.219341720676071
919	7.65833333333333	196	10.2791666666667	0.361548765707725	0.419021496459782	0.219429737832493
920	7.66666666666667	119	10.2875	0.361035948975647	0.419597989949749	0.219366061074604
921	7.675	95	10.2958333333333	0.36111654601187	0.419748255396857	0.219135198591274
922	7.68333333333333	140	10.3041666666667	0.36183908045977	0.419113300492611	0.219047619047619
923	7.69166666666667	64	10.3125	0.362054132750976	0.419429554629078	0.218516312619946
924	7.7	120	10.3208333333333	0.36257154265939	0.419206708372155	0.218221748968455
925	7.70833333333333	111	10.3291666666667	0.363394342762063	0.418502495840266	0.21810316139767
926	7.71666666666667	71	10.3375	0.363915393340895	0.418762927870821	0.217321678788283
927	7.725	85	10.3458333333333	0.364481605351171	0.418729096989967	0.216789297658863
928	7.73333333333333	98	10.3541666666667	0.364237525883374	0.418943290361365	0.21681918375526
929	7.74166666666667	105	10.3625	0.363940570204792	0.419220987819569	0.216838441975639
930	7.75	54	10.3708333333333	0.363319245991816	0.419064868853559	0.217615885154625
931	7.75833333333333	59	10.3791666666667	0.362725316115147	0.418213613128867	0.219061070755986
932	7.76666666666667	76	10.3875	0.363986226453312	0.418067652420498	0.21794612112619
933	7.775	75	10.3958333333333	0.364632983794089	0.418629987743429	0.216737028462481
934	7.78333333333333	92	10.4041666666667	0.364794007490637	0.41886278515492	0.216343207354443
935	7.79166666666667	67	10.4125	0.3648277754906	0.419925895430218	0.215246329079182
936	7.8	76	10.4208333333333	0.364857418377187	0.419892547182808	0.215250034440006
937	7.80833333333333	62	10.4291666666667	0.363912054586808	0.42098008132883	0.215107864084361
938	7.81666666666667	52	10.4375	0.364008605732528	0.421611492816989	0.214379901450482
939	7.825	72	10.4458333333333	0.365015025508421	0.42211195750926	0.212873016982319
940	7.83333333333333	72	10.4541666666667	0.366033755274262	0.421729957805907	0.212236286919831
941	7.84166666666667	72	10.4625	0.366159994291015	0.422322129451224	0.211517876257761
942	7.85	64	10.4708333333333	0.366516821345708	0.422491299303944	0.210991879350348
943	7.85833333333333	70	10.4791666666667	0.367004107981221	0.422535211267606	0.210460680751174
944	7.86666666666667	91	10.4875	0.366751458925632	0.423312883435583	0.209935657638785
945	7.875	72	10.4958333333333	0.366283057693773	0.424053044737444	0.209663897568783
946	7.88333333333333	65	10.5041666666667	0.366591316548445	0.4253644087614	0.208044274690155
947	7.89166666666667	56	10.5125	0.366897319653225	0.425117314881094	0.20798536546568
948	7.9	61	10.5208333333333	0.366976932416026	0.425333872925941	0.207689194658033
949	7.90833333333333	56	10.5291666666667	0.366964877402253	0.42553015241882	0.207504970178926
950	7.91666666666667	47	10.5375	0.366775901184774	0.42509032854382	0.208133770271406
951	7.925	85	10.5458333333333	0.36596500126807	0.425986981148026	0.208048017583904
952	7.93333333333333	95	10.5541666666667	0.364458859679071	0.427876408330488	0.20766473199044
953	7.94166666666667	77	10.5625	0.36365202411714	0.428165374677003	0.208182601205857
954	7.95	45	10.5708333333333	0.362863340563991	0.428546637744035	0.208590021691974
955	7.95833333333333	84	10.5791666666667	0.361573506220431	0.429910636060978	0.208515857718591
956	7.96666666666667	62	10.5875	0.361391793339777	0.4298392056937	0.208769000966523
957	7.975	71	10.5958333333333	0.361632436260623	0.429798158640227	0.20856940509915
958	7.98333333333333	105	10.6041666666667	0.361016645784858	0.430642563092894	0.208340791122248
959	7.99166666666667	66	10.6125	0.360896795860942	0.430879549786693	0.208223654352364
960	8	60	10.6208333333333	0.361411286598319	0.43086727625381	0.207721437147871
961	8.00833333333333	80	10.6291666666667	0.362156092083099	0.431405577390979	0.206438330525922
962	8.01666666666667	94	10.6375	0.360485921461531	0.431867407477164	0.207646671061305
963	8.025	79	10.6458333333333	0.359364659166115	0.43216412971542	0.208471211118465
964	8.03333333333333	92
965	8.04166666666667	68
966	8.05	60
967	8.05833333333333	48
968	8.06666666666667	62
969	8.075	123
970	8.08333333333333	60
971	8.09166666666667	96
972	8.1	59
973	8.10833333333333	63
974	8.11666666666667	64
975	8.125	60
976	8.13333333333333	39
977	8.14166666666667	43
978	8.15	51
979	8.15833333333333	30
980	8.16666666666667	55
981	8.175	53
982	8.18333333333333	47
983	8.19166666666667	74
984	8.2	51
985	8.20833333333333	68
986	8.21666666666667	49
987	8.225	48
988	8.23333333333333	65
989	8.24166666666667	48
990	8.25	60
991	8.25833333333333	65
992	8.26666666666667	46
993	8.275	50
994	8.28333333333333	57
995	8.29166666666667	100
996	8.3	70
997	8.30833333333333	58
998	8.31666666666667	87
999	8.325	120
1000	8.33333333333333	143
1001	8.34166666666667	201
1002	8.35	122
1003	8.35833333333333	92
1004	8.36666666666667	178
1005	8.375	124
1006	8.38333333333333	127
1007	8.39166666666667	76
1008	8.4	72
1009	8.40833333333333	74
1010	8.41666666666667	82
1011	8.425	153
1012	8.43333333333333	81
1013	8.44166666666667	125
1014	8.45	84
1015	8.45833333333333	125
1016	8.46666666666667	101
1017	8.475	187
1018	8.48333333333333	108
1019	8.49166666666667	158
1020	8.5	109
1021	8.50833333333333	134
1022	8.51666666666667	165
1023	8.525	175
1024	8.53333333333333	121
1025	8.54166666666667	60
1026	8.55	111
1027	8.55833333333333	88
1028	8.56666666666667	101
1029	8.575	150
1030	8.58333333333333	126
1031	8.59166666666667	147
1032	8.6	302
1033	8.60833333333333	117
1034	8.61666666666667	132
1035	8.625	130
1036	8.63333333333333	138
1037	8.64166666666667	75
1038	8.65	132
1039	8.65833333333333	80
1040	8.66666666666667	97
1041	8.675	79
1042	8.68333333333333	70
1043	8.69166666666667	86
1044	8.7	131
1045	8.70833333333333	162
1046	8.71666666666667	326
1047	8.725	110
1048	8.73333333333333	186
1049	8.74166666666667	164
1050	8.75	169
1051	8.75833333333333	249
1052	8.76666666666667	138
1053	8.775	123
1054	8.78333333333333	388
1055	8.79166666666667	236
1056	8.8	180
1057	8.80833333333333	172
1058	8.81666666666667	181
1059	8.825	93
1060	8.83333333333333	123
1061	8.84166666666667	120
1062	8.85	191
1063	8.85833333333333	167
1064	8.86666666666667	228
1065	8.875	227
1066	8.88333333333333	159
1067	8.89166666666667	158
1068	8.9	142
1069	8.90833333333333	152
1070	8.91666666666667	97
1071	8.925	156
1072	8.93333333333333	76
1073	8.94166666666667	84
1074	8.95	90
1075	8.95833333333333	151
1076	8.96666666666667	158
1077	8.975	266
1078	8.98333333333333	135
1079	8.99166666666667	120
1080	9	225
1081	9.00833333333333	241
1082	9.01666666666667	316
1083	9.025	239
1084	9.03333333333333	413
1085	9.04166666666667	599
1086	9.05	1346
1087	9.05833333333333	1419
1088	9.06666666666667	1149
1089	9.075	1676
1090	9.08333333333333	1704
1091	9.09166666666667	1705
1092	9.1	1433
1093	9.10833333333333	1589
1094	9.11666666666667	1874
1095	9.125	1827
1096	9.13333333333333	2072
1097	9.14166666666667	1677
1098	9.15	2194
1099	9.15833333333333	2207
1100	9.16666666666667	2139
1101	9.175	1934
1102	9.18333333333333	2288
1103	9.19166666666667	2122
1104	9.2	1927
1105	9.20833333333333	2012
1106	9.21666666666667	1881
1107	9.225	2018
1108	9.23333333333333	2067
1109	9.24166666666667	1934
1110	9.25	2072
1111	9.25833333333333	2157
1112	9.26666666666667	2064
1113	9.275	2032
1114	9.28333333333333	2172
1115	9.29166666666667	2215
1116	9.3	2108
1117	9.30833333333333	1966
1118	9.31666666666667	2135
1119	9.325	1782
1120	9.33333333333333	2086
1121	9.34166666666667	2273
1122	9.35	2331
1123	9.35833333333333	2259
1124	9.36666666666667	2292
1125	9.375	2313
1126	9.38333333333333	2300
1127	9.39166666666667	2251
1128	9.4	2317
1129	9.40833333333333	2354
1130	9.41666666666667	2342
1131	9.425	2365
1132	9.43333333333333	2312
1133	9.44166666666667	2318
1134	9.45	2134
1135	9.45833333333333	2177
1136	9.46666666666667	1692
1137	9.475	2203
1138	9.48333333333333	1856
1139	9.49166666666667	1860
1140	9.5	1958
1141	9.50833333333333	1808
1142	9.51666666666667	1645
1143	9.525	2041
1144	9.53333333333333	2029
1145	9.54166666666667	2075
1146	9.55	1813
1147	9.55833333333333	1879
1148	9.56666666666667	2216
1149	9.575	1598
1150	9.58333333333333	1706
1151	9.59166666666667	1771
1152	9.6	2190
1153	9.60833333333333	2307
1154	9.61666666666667	2359
1155	9.625	1854
1156	9.63333333333333	2223
1157	9.64166666666667	1956
1158	9.65	1870
1159	9.65833333333333	2402
1160	9.66666666666667	1994
1161	9.675	1965
1162	9.68333333333333	2050
1163	9.69166666666667	2268
1164	9.7	2220
1165	9.70833333333333	2360
1166	9.71666666666667	2350
1167	9.725	2656
1168	9.73333333333333	2327
1169	9.74166666666667	2301
1170	9.75	2439
1171	9.75833333333333	1863
1172	9.76666666666667	2339
1173	9.775	2317
1174	9.78333333333333	2416
1175	9.79166666666667	2417
1176	9.8	2555
1177	9.80833333333333	2577
1178	9.81666666666667	2617
1179	9.825	2518
1180	9.83333333333333	2599
1181	9.84166666666667	2522
1182	9.85	2540
1183	9.85833333333333	2400
1184	9.86666666666667	2526
1185	9.875	2330
1186	9.88333333333333	2384
1187	9.89166666666667	2354
1188	9.9	2287
1189	9.90833333333333	2412
1190	9.91666666666667	2264
1191	9.925	2439
1192	9.93333333333333	2489
1193	9.94166666666667	2287
1194	9.95	2368
1195	9.95833333333333	2515
1196	9.96666666666667	2296
1197	9.975	2350
1198	9.98333333333333	2275
1199	9.99166666666667	2331
1200	10	2164
1201	10.0083333333333	2100
1202	10.0166666666667	2316
1203	10.025	2168
1204	10.0333333333333	2185
1205	10.0416666666667	2304
1206	10.05	2130
1207	10.0583333333333	2199
1208	10.0666666666667	2071
1209	10.075	1865
1210	10.0833333333333	2146
1211	10.0916666666667	1904
1212	10.1	2068
1213	10.1083333333333	2058
1214	10.1166666666667	1986
1215	10.125	1921
1216	10.1333333333333	1831
1217	10.1416666666667	2065
1218	10.15	2018
1219	10.1583333333333	1985
1220	10.1666666666667	1885
1221	10.175	1808
1222	10.1833333333333	2051
1223	10.1916666666667	1960
1224	10.2	1536
1225	10.2083333333333	1657
1226	10.2166666666667	1820
1227	10.225	1867
1228	10.2333333333333	1803
1229	10.2416666666667	1795
1230	10.25	1675
1231	10.2583333333333	1481
1232	10.2666666666667	1799
1233	10.275	1615
1234	10.2833333333333	1836
1235	10.2916666666667	1836
1236	10.3	1744
1237	10.3083333333333	1753
1238	10.3166666666667	1648
1239	10.325	1896
1240	10.3333333333333	1664
1241	10.3416666666667	1925
1242	10.35	1767
1243	10.3583333333333	1785
1244	10.3666666666667	1845
1245	10.375	1838
1246	10.3833333333333	1931
1247	10.3916666666667	1760
1248	10.4	1822
1249	10.4083333333333	1649
1250	10.4166666666667	1527
1251	10.425	1621
1252	10.4333333333333	1727
1253	10.4416666666667	1736
1254	10.45	1526
1255	10.4583333333333	1558
1256	10.4666666666667	1723
1257	10.475	1682
1258	10.4833333333333	1769
1259	10.4916666666667	1829
1260	10.5	1767
1261	10.5083333333333	1759
1262	10.5166666666667	1757
1263	10.525	1773
1264	10.5333333333333	1647
1265	10.5416666666667	1749
1266	10.55	1764
1267	10.5583333333333	1604
1268	10.5666666666667	1610
1269	10.575	1491
1270	10.5833333333333	1375
1271	10.5916666666667	1575
1272	10.6	1584
1273	10.6083333333333	1446
1274	10.6166666666667	1305
1275	10.625	888
1276	10.6333333333333	944
1277	10.6416666666667	1090
1278	10.65	978
1279	10.6583333333333	1124
1280	10.6666666666667	1342
1281	10.675	1407
1282	10.6833333333333	1417
1283	10.6916666666667	1414
1284	10.7	1409
1285	10.7083333333333	1441
1286	10.7166666666667	1443
1287	10.725	1423
1288	10.7333333333333	1318
1289	10.7416666666667	1249
1290	10.75	1403
1291	10.7583333333333	1514
1292	10.7666666666667	1499
1293	10.775	1518
1294	10.7833333333333	1508
1295	10.7916666666667	1474
1296	10.8	1516
1297	10.8083333333333	1313
1298	10.8166666666667	1462
1299	10.825	1505

## Sheet: Fig2c
	distance to interdace / #bonds	bending energy / kBT	std of bending energy
0	0	0.347619890801315	0.321621937734458
1	1	0.230087559557615	0.302381984500254
2	2	0.252144942059998	0.310496250716544
3	3	0.195215409517383	0.295503211199046
4	4	0.117953276807086	0.138615262857849
5	5	0.10928495668257	0.151836443901865
6	6	0.0943286653296514	0.13281695205766
7	7	0.0961060404968423	0.126189878381619

## Sheet: Fig3d
	time / min (hexagon)	DeltaE / kBT (hexagon)	time / min (pentagon)	DeltaE / kBT (pentagon)
0	-2	46.3646524069174	-16	63.0829305400223
1	-1.66666666666667	47.0380863831038	-15	63.6464789884924
2	-1.33333333333333	47.2613382773719	-14	63.0358648172421
3	-1	9.07594249320219	-13	64.6139136114248
4	-0.666666666666667	31.2246995988826	-12	64.713972200545
5	-0.333333333333333	45.3673069024358	-11	63.5229950442935
6	0	26.0443873503249	-10	49.4142369143154
7	0.333333333333333	47.4245046873207	-9	49.0455056579291
8	0.666666666666667	47.2316624623358	-8	65.2634115594068
9	1	47.7111731335008	-7	63.0013935930594
10	1.33333333333333	47.4095358033925	-6	63.0579413229304
11	1.66666666666667	47.7694445308605	-5	63.0078502111789
12	2	10.6740919133534	-4	63.0630465916779
13	2.33333333333333	47.8002880756941	-3	63.5055641364926
14	2.66666666666667	6.79092715528817	-2	63.2925577655805
15	3	43.7174218967995	-1	63.1150779455693
16	3.33333333333333	47.818864422134	0	64.5479513928319
17	3.66666666666667	45.4705933506209	1	63.0154756503814
18	4	45.2799928757035	2	63.0527307502834
19	4.33333333333333	45.8992181581932	3	63.4641442889685
20	4.66666666666667	47.2405203172025	4	63.1222663806399
21	5	47.4491376009322	5	78
22	5.33333333333333	47.3676615847758	6	63.0000153722338
23	5.66666666666667	78	7	63.661018355622
24	6	47.3064879237715	8	48.1925178354483
25	6.33333333333333	46.0385048478915	9	33.1269068382599
26	6.66666666666667	47.8157959006507	10	23.6129366145204
27	7	0.0559460225167072	11	23.9362901674924
28	7.33333333333333	-35.0708092833845	12	24.8587750192502
29	7.66666666666667	47.4791170564951	13	26.0117322733023
30	8	45.9760936966663	14	35.3076422401937
31	8.33333333333333	47.5087974133624	15	22.9971112839526
32	8.66666666666667	32.5609819231539	16	23.8699193149021
33	9	32.1078817433454	17	23.9244126435446
34	9.33333333333333	47.8952851458621	18	23.2792127157358
35	9.66666666666667	47.5639896965587	19	33.1803921549632
36	10	46.5336662379371	20	23.8943523266334
37	10.3333333333333	46.6825342052658	21	23.5726459474653
38	10.6666666666667	46.7956145391516	22	23.9063465277523
39	11	47.0399916991336	23	36.8106578768258
40	11.3333333333333	28.4125508410729	24	42.6658082895766
41	11.6666666666667	47.751328685679	25	23.6914302470132
42	12	47.7667026017957	26	23.4675804276075
43	12.3333333333333	-136.041319668236	27	24.2703668753995
44	12.6666666666667	-44.7132492409203
45	13	44.5775003426964
46	13.3333333333333	47.4420446295435
47	13.6666666666667	-51.1956259702716
48	14	27.1155701906614
49	14.3333333333333	30.9950879045258
50	14.6666666666667	32.1300984407862
51	15	-34.4782191927151
52	15.3333333333333	31.9774417317534
53	15.6666666666667	31.0430119501762
54	16	32.473897161193
55	16.3333333333333	31.4146303533694
56	16.6666666666667	14.5621102835715
57	17	32.7084428793385
58	17.3333333333333	31.4585792096019
59	17.6666666666667	32.7127674815305
60	18	11.1032443851604
61	18.3333333333333	32.9592862041689
62	18.6666666666667	0.830008431786055
63	19	16.8981099148483
64	19.3333333333333	0.601060812436359
65	19.6666666666667	1.88859918520516
66	20	1.49738662021262
67	20.3333333333333	0.163669128534806
68	20.6666666666667	1.10809410983372
69	21	-7.63817413449367
70	21.3333333333333	-0.273001575171754
71	21.6666666666667	1.67540323983107
72	22	-2.34955271756728
73	22.3333333333333	0.347457009120632
74	22.6666666666667	1.57678247471213
75	23	2.09793648279005
76	23.3333333333333	15.9896445951603
77	23.6666666666667	0.76799141235356
78	24	0.925557523029553
79	24.3333333333333	1.51154751743955
80	24.6666666666667	2.08928514511906
81	25	1.98516540285218
82	25.3333333333333	2.4723853204088
83	25.6666666666667	2.86514901283866
84	26	1.26669112354063
85	26.3333333333333	2.34189738664403
86	26.6666666666667	0.418734232949021
87	27	1.5041926909017
88	27.3333333333333	0.16819842515924
89	27.6666666666667	0.731184310435047

## Sheet: SupFig1
	particle-particle distance / um	probability density
0	1.78175	0.114946492407784
1	1.80525	0.103451843167006
2	1.82875	0.195409037093232
3	1.85225	0.298860880260238
4	1.87575	0.672436980585535
5	1.89925	1.00003448394773
6	1.92275	1.95409037093232
7	1.94625	3.99439061117049
8	1.96975	6.06917479913104
9	1.99325	7.67267836821964
10	2.01675	7.31634424175537
11	2.04025	5.24156005379499
12	2.06375	3.55759394002088
13	2.08725	1.93110107245079
14	2.11075	1.02877110704967
15	2.13425	0.580479786659303
16	2.15775	0.321850178741798
17	2.18125	0.252882283297127
18	2.20475	0.155177764750507
19	2.22825	0.0919571939262279

## Sheet: SupFig2
	Lag time / sec (dT = 0.60degC)	<Delta r^2> / um^2 (dT = 0.60degC)	Lag time / sec (dT = 0.05degC)	<Delta r^2> / um^2 (dT = 0.05degC)
0	0.5	0.224240785812268	0.5	0.203249373745142
1	1	0.398172424115309	1	0.374858098208695
2	1.5	0.567666985975848	1.5	0.53956991091962
3	2	0.735673125273016	2	0.701958350758054
4	2.5	0.905014696601295	2.5	0.86081262454605
5	3	1.07484709062599	3	1.01525567522464
6	3.5	1.2490071109055	3.5	1.17042095380996
7	4	1.42345928914258	4	1.32337734522961
8	4.5	1.60955123394165	4.5	1.47699998983501
9	5	1.79140363719494	5	1.63126881831935
10	5.5	1.9692174192842	5.5	1.78111638905659
11	6	2.14005293624101	6	1.93008194196106
12	6.5	2.30390832507822	6.5	2.07906526605321
13	7	2.47022853184135	7	2.22312584710388
14	7.5	2.6404565772266	7.5	2.37113415422605
15	8	2.81133637363572	8	2.52274201664424
16	8.5	2.99126012156102	8.5	2.66782084295023
17	9	3.16439276735269	9	2.81188375932725
18	9.5	3.33425011916326	9.5	2.95927100781977
19	10	3.49659900852005	10	3.10059628113272
20	10.5	3.65211030586505	10.5	3.25059460403776
21	11	3.81279060733191	11	3.4066478169661
22	11.5	3.97744745025562	11.5	3.56328546267932
23	12	4.13586509589413	12	3.71004995164065
24	12.5	4.29023176405178	12.5	3.85012511511083
25	13	4.43707939697169	13	3.99381482776822
26	13.5	4.57733558342189	13.5	4.12951354580621
27	14	4.7188513594905	14	4.26698218247365
28	14.5	4.85505854659941	14.5	4.39843687865954
29	15	4.99021735410868	15	4.53217006885863
30	15.5	5.13250168988707	15.5	4.66526656613259
31	16	5.26706748953979	16	4.79812540262347
32	16.5	5.39667401813632	16.5	4.92106656543144
33	17	5.53514721446326	17	5.05378379048551
34	17.5	5.68213781674684	17.5	5.19036621123112
35	18	5.82976660373736	18	5.33563538981762
36	18.5	5.97247503525269	18.5	5.4766091365038
37	19	6.12406166568103	19	5.61922615003802
38	19.5	6.28479605195711	19.5	5.77290294908374
39	20	6.44348725563849	20	5.91203394970324
40	20.5	6.59894246778338	20.5	6.06045271964138
41	21	6.75778908132161	21	6.20636566520344
42	21.5	6.89341588194547	21.5	6.35831172679125
43	22	7.03861225043862	22	6.50989122266508
44	22.5	7.2024568009501	22.5	6.66818631150152
45	23	7.3434075296839	23	6.82512084791109
46	23.5	7.48034760743894	23.5	6.98725038366474
47	24	7.61498212228252	24	7.1405734533185
48	24.5	7.75539596692245	24.5	7.28133525162487
49	25	7.88126218039646	25	7.4328235672888
50	25.5	8.01236192132643	25.5	7.5922963136435
51	26	8.15621828512854	26	7.74317170729705
52	26.5	8.29215818727209	26.5	7.8945270599364
53	27	8.44337132937055	27	8.04605489497642
54	27.5	8.59855977637388	27.5	8.19412675220528
55	28	8.73896725957328	28	8.35930472406071
56	28.5	8.88341509043945	28.5	8.52636877905642
57	29	9.03599145680771	29	8.70071642797091
58	29.5	9.18395069792011	29.5	8.86838255951576
59	30	9.33821307368904	30	9.03323573455453
60	30.5	9.4766530960069	30.5	9.18860278054617
61	31	9.63209175712028	31	9.34064251515808
62	31.5	9.76890257029298	31.5	9.50263382929681
63	32	9.90043129266906	32	9.6692421017757
64	32.5	10.0605817563092	32.5	9.83871195632659
65	33	10.1924560306895	33	9.99342027184051
66	33.5	10.3168116199915	33.5	10.1522381591713
67	34	10.4680706522513	34	10.314602523662
68	34.5	10.6011858397221	34.5	10.4713878541872
69	35	10.7370937637664	35	10.6393979725576
70	35.5	10.8466023894121	35.5	10.7942311665783
71	36	10.9478937862031	36	10.9595244055244
72	36.5	11.0766725811319	36.5	11.1194583905068
73	37	11.2144110855456	37	11.2827741021374
74	37.5	11.3044275259259	37.5	11.4443723140493
75	38	11.3984034952172	38	11.6005013600976
76	38.5	11.4860443040957	38.5	11.7395097621918
77	39	11.5786757831246	39	11.8967214339551
78	39.5	11.659300781168	39.5	12.0321315084588
79	40	11.7530577464308	40	12.1755154918783
80	40.5	11.8607025285546	40.5	12.3092836710136
81	41	11.9694682411354	41	12.4588240499585
82	41.5	12.0623784382776	41.5	12.5951746787401
83	42	12.1489230132251	42	12.730289503346
84	42.5	12.2278832889801	42.5	12.8696799103278
85	43	12.3213722471115	43	13.010130189662
86	43.5	12.4124292402026	43.5	13.1871059805574
87	44	12.5159547496701	44	13.3309876705364
88	44.5	12.578435917533	44.5	13.4653263849676
89	45	12.6372117532292	45	13.6187070514764
90	45.5	12.6977584654127	45.5	13.762362066364
91	46	12.7533339641977	46	13.8973369244016
92	46.5	12.8100555581698	46.5	14.0557512454931
93	47	12.8678992405557	47	14.208276476213
94	47.5	12.9486102368082	47.5	14.3376990067071
95	48	13.0286648447481	48	14.475692233556
96	48.5	13.0812014668554	48.5	14.6299858903301
97	49	13.1196592146663	49	14.8118031720511
98	49.5	13.180742350946	49.5	14.9953045699152
99	50	13.25388680239	50	15.1735016756552

## Sheet: SupFig4b
	r / sigma	g(r)
0	0.0325020812678303	0
1	0.097506243803491	0
2	0.162510406339152	0
3	0.227514568874812	0
4	0.292518731410473	0
5	0.357522893946134	0
6	0.422527056481794	0
7	0.487531219017455	0
8	0.552535381553116	0
9	0.617539544088776	0
10	0.682543706624437	0.220309706494153
11	0.747547869160098	0.242708307892967
12	0.812552031695758	0.305538387192821
13	0.877556194231419	0.45613420553346
14	0.94256035676708	1.24003997260418
15	1.00756451930274	1.91698333231614
16	1.0725686818384	2.29192661957218
17	1.13757284437406	2.08219951356055
18	1.20257700690972	1.57194829246309
19	1.26758116944538	1.31690495887565
20	1.33258533198104	1.08138668198141
21	1.3975894945167	0.855496316921689
22	1.46259365705237	0.838782257844907
23	1.52759781958803	0.704777029911888
24	1.59260198212369	0.764709975001991
25	1.65760614465935	0.687824764716958
26	1.72261030719501	0.727464659964684
27	1.78761446973067	0.935048236452274
28	1.85261863226633	1.01245888125241
29	1.91762279480199	1.06742431535079
30	1.98262695733765	1.13140146881244
31	2.04763111987331	1.30096132167904
32	2.11263528240897	1.38113431875436
33	2.17763944494463	1.39761882723971
34	2.24264360748029	1.26284906947012
35	2.30764777001595	1.13707611770826
36	2.37265193255161	1.11450523640962
37	2.43765609508727	0.967877576257506
38	2.50266025762294	1.00246116654503
39	2.5676644201586	0.884349182188298
40	2.63266858269426	0.916566648692413
41	2.69767274522992	0.889032013317138
42	2.76267690776558	0.987349238027793
43	2.82768107030124	0.983581912155048
44	2.8926852328369	1.0687429182127
45	2.95768939537256	1.10926311741042
46	3.02269355790822	1.11433160668473
47	3.08769772044388	1.18788157204573
48	3.15270188297954	1.22603867999609
49	3.2177060455152	1.1958472217871
50	3.28271020805086	1.09621360960879
51	3.34771437058652	1.12658085544946
52	3.41271853312218	1.06644716871843
53	3.47772269565785	1.02898853191496
54	3.54272685819351	1.11075512546692
55	3.60773102072917	0.960519139066049
56	3.67273518326483	0.940085089100693
57	3.73773934580049	1.03360505435907
58	3.80274350833615	0.968216837882198
59	3.86774767087181	1.10635882513788
60	3.93275183340747	1.04322046645555
61	3.99775599594313	1.10999659462787
62	4.06276015847879	1.0915217955213
63	4.12776432101445	1.11127207509471
64	4.19276848355011	1.09831097549648
65	4.25777264608577	1.11805970154058
66	4.32277680862143	1.12255996181252
67	4.3877809711571	1.04549100396729
68	4.45278513369276	1.08171021574133
69	4.51778929622842	1.02410614856907
70	4.58279345876408	1.026808141796
71	4.64779762129974	1.03673427715598
72	4.7128017838354	1.06429362715508
73	4.77780594637106	1.03539511946399
74	4.84281010890672	1.0197991422774
75	4.90781427144238	1.06316705333878
76	4.97281843397804	1.08458829483039

## Sheet: SupFig5b
	time / h	Largest cluster size
0	0	4
1	0.00833333333333333	4
2	0.0166666666666667	6
3	0.025	7
4	0.0333333333333333	7
5	0.0416666666666667	6
6	0.05	5
7	0.0583333333333333	10
8	0.0666666666666667	7
9	0.075	9
10	0.0833333333333333	8
11	0.0916666666666667	15
12	0.1	10
13	0.108333333333333	13
14	0.116666666666667	16
15	0.125	14
16	0.133333333333333	15
17	0.141666666666667	11
18	0.15	10
19	0.158333333333333	18
20	0.166666666666667	11
21	0.175	11
22	0.183333333333333	11
23	0.191666666666667	10
24	0.2	13
25	0.208333333333333	10
26	0.216666666666667	10
27	0.225	11
28	0.233333333333333	16
29	0.241666666666667	9
30	0.25	14
31	0.258333333333333	15
32	0.266666666666667	13
33	0.275	14
34	0.283333333333333	15
35	0.291666666666667	10
36	0.3	10
37	0.308333333333333	16
38	0.316666666666667	12
39	0.325	11
40	0.333333333333333	11
41	0.341666666666667	12
42	0.35	11
43	0.358333333333333	11
44	0.366666666666667	19
45	0.375	17
46	0.383333333333333	11
47	0.391666666666667	13
48	0.4	11
49	0.408333333333333	10
50	0.416666666666667	9
51	0.425	12
52	0.433333333333333	11
53	0.441666666666667	10
54	0.45	11
55	0.458333333333333	13
56	0.466666666666667	10
57	0.475	16
58	0.483333333333333	16
59	0.491666666666667	15
60	0.5	11
61	0.508333333333333	13
62	0.516666666666667	14
63	0.525	12
64	0.533333333333333	11
65	0.541666666666667	9
66	0.55	15
67	0.558333333333333	10
68	0.566666666666667	11
69	0.575	11
70	0.583333333333333	13
71	0.591666666666667	13
72	0.6	8
73	0.608333333333333	11
74	0.616666666666667	12
75	0.625	17
76	0.633333333333333	16
77	0.641666666666667	20
78	0.65	11
79	0.658333333333333	13
80	0.666666666666667	15
81	0.675	10
82	0.683333333333333	13
83	0.691666666666667	18
84	0.7	12
85	0.708333333333333	9
86	0.716666666666667	11
87	0.725	9
88	0.733333333333333	14
89	0.741666666666667	7
90	0.75	14
91	0.758333333333333	11
92	0.766666666666667	8
93	0.775	14
94	0.783333333333333	14
95	0.791666666666667	13
96	0.8	10
97	0.808333333333333	10
98	0.816666666666667	12
99	0.825	13
100	0.833333333333333	8
101	0.841666666666667	10
102	0.85	15
103	0.858333333333333	10
104	0.866666666666667	12
105	0.875	10
106	0.883333333333333	10
107	0.891666666666667	9
108	0.9	10
109	0.908333333333333	10
110	0.916666666666667	8
111	0.925	11
112	0.933333333333333	9
113	0.941666666666667	10
114	0.95	10
115	0.958333333333333	13
116	0.966666666666667	12
117	0.975	13
118	0.983333333333333	10
119	0.991666666666667	10
120	1	11
121	1.00833333333333	15
122	1.01666666666667	11
123	1.025	12
124	1.03333333333333	13
125	1.04166666666667	16
126	1.05	12
127	1.05833333333333	11
128	1.06666666666667	15
129	1.075	12
130	1.08333333333333	9
131	1.09166666666667	12
132	1.1	17
133	1.10833333333333	13
134	1.11666666666667	17
135	1.125	8
136	1.13333333333333	10
137	1.14166666666667	12
138	1.15	11
139	1.15833333333333	13
140	1.16666666666667	13
141	1.175	10
142	1.18333333333333	13
143	1.19166666666667	12
144	1.2	16
145	1.20833333333333	9
146	1.21666666666667	7
147	1.225	9
148	1.23333333333333	16
149	1.24166666666667	10
150	1.25	16
151	1.25833333333333	15
152	1.26666666666667	14
153	1.275	12
154	1.28333333333333	14
155	1.29166666666667	14
156	1.3	11
157	1.30833333333333	17
158	1.31666666666667	11
159	1.325	9
160	1.33333333333333	11
161	1.34166666666667	9
162	1.35	13
163	1.35833333333333	11
164	1.36666666666667	7
165	1.375	16
166	1.38333333333333	15
167	1.39166666666667	17
168	1.4	14
169	1.40833333333333	11
170	1.41666666666667	13
171	1.425	13
172	1.43333333333333	9
173	1.44166666666667	19
174	1.45	12
175	1.45833333333333	18
176	1.46666666666667	9
177	1.475	8
178	1.48333333333333	13
179	1.49166666666667	10
180	1.5	8
181	1.50833333333333	12
182	1.51666666666667	15
183	1.525	8
184	1.53333333333333	17
185	1.54166666666667	11
186	1.55	14
187	1.55833333333333	7
188	1.56666666666667	9
189	1.575	13
190	1.58333333333333	14
191	1.59166666666667	13
192	1.6	9
193	1.60833333333333	16
194	1.61666666666667	10
195	1.625	7
196	1.63333333333333	11
197	1.64166666666667	9
198	1.65	11
199	1.65833333333333	7
200	1.66666666666667	16
201	1.675	9
202	1.68333333333333	6
203	1.69166666666667	6
204	1.7	18
205	1.70833333333333	13
206	1.71666666666667	11
207	1.725	9
208	1.73333333333333	9
209	1.74166666666667	8
210	1.75	7
211	1.75833333333333	10
212	1.76666666666667	10
213	1.775	11
214	1.78333333333333	11
215	1.79166666666667	11
216	1.8	9
217	1.80833333333333	8
218	1.81666666666667	8
219	1.825	12
220	1.83333333333333	11
221	1.84166666666667	12
222	1.85	19
223	1.85833333333333	11
224	1.86666666666667	8
225	1.875	9
226	1.88333333333333	11
227	1.89166666666667	8
228	1.9	9
229	1.90833333333333	8
230	1.91666666666667	12
231	1.925	10
232	1.93333333333333	10
233	1.94166666666667	10
234	1.95	17
235	1.95833333333333	19
236	1.96666666666667	13
237	1.975	16
238	1.98333333333333	13
239	1.99166666666667	14
240	2	8
241	2.00833333333333	9
242	2.01666666666667	15
243	2.025	12
244	2.03333333333333	13
245	2.04166666666667	13
246	2.05	12
247	2.05833333333333	8
248	2.06666666666667	12
249	2.075	18
250	2.08333333333333	13
251	2.09166666666667	8
252	2.1	12
253	2.10833333333333	12
254	2.11666666666667	15
255	2.125	8
256	2.13333333333333	11
257	2.14166666666667	12
258	2.15	9
259	2.15833333333333	8
260	2.16666666666667	12
261	2.175	14
262	2.18333333333333	11
263	2.19166666666667	11
264	2.2	13
265	2.20833333333333	13
266	2.21666666666667	12
267	2.225	11
268	2.23333333333333	12
269	2.24166666666667	10
270	2.25	11
271	2.25833333333333	9
272	2.26666666666667	16
273	2.275	14
274	2.28333333333333	10
275	2.29166666666667	11
276	2.3	17
277	2.30833333333333	9
278	2.31666666666667	13
279	2.325	10
280	2.33333333333333	13
281	2.34166666666667	15
282	2.35	11
283	2.35833333333333	15
284	2.36666666666667	14
285	2.375	19
286	2.38333333333333	19
287	2.39166666666667	13
288	2.4	11
289	2.40833333333333	12
290	2.41666666666667	13
291	2.425	9
292	2.43333333333333	13
293	2.44166666666667	16
294	2.45	11
295	2.45833333333333	14
296	2.46666666666667	11
297	2.475	9
298	2.48333333333333	16
299	2.49166666666667	15
300	2.5	18
301	2.50833333333333	20
302	2.51666666666667	14
303	2.525	13
304	2.53333333333333	14
305	2.54166666666667	12
306	2.55	18
307	2.55833333333333	20
308	2.56666666666667	13
309	2.575	13
310	2.58333333333333	9
311	2.59166666666667	11
312	2.6	10
313	2.60833333333333	15
314	2.61666666666667	15
315	2.625	14
316	2.63333333333333	23
317	2.64166666666667	19
318	2.65	16
319	2.65833333333333	13
320	2.66666666666667	19
321	2.675	16
322	2.68333333333333	19
323	2.69166666666667	20
324	2.7	18
325	2.70833333333333	14
326	2.71666666666667	18
327	2.725	18
328	2.73333333333333	21
329	2.74166666666667	31
330	2.75	24
331	2.75833333333333	33
332	2.76666666666667	35
333	2.775	23
334	2.78333333333333	27
335	2.79166666666667	23
336	2.8	19
337	2.80833333333333	36
338	2.81666666666667	50
339	2.825	23
340	2.83333333333333	39
341	2.84166666666667	25
342	2.85	29
343	2.85833333333333	17
344	2.86666666666667	46
345	2.875	40
346	2.88333333333333	46
347	2.89166666666667	27
348	2.9	34
349	2.90833333333333	44
350	2.91666666666667	46
351	2.925	59
352	2.93333333333333	35
353	2.94166666666667	26
354	2.95	28
355	2.95833333333333	43
356	2.96666666666667	38
357	2.975	43
358	2.98333333333333	28
359	2.99166666666667	52
360	3	28
361	3.00833333333333	43
362	3.01666666666667	54
363	3.025	50
364	3.03333333333333	49
365	3.04166666666667	37
366	3.05	39
367	3.05833333333333	32
368	3.06666666666667	40
369	3.075	66
370	3.08333333333333	70
371	3.09166666666667	45
372	3.1	50
373	3.10833333333333	35
374	3.11666666666667	35
375	3.125	35
376	3.13333333333333	53
377	3.14166666666667	44
378	3.15	50
379	3.15833333333333	35
380	3.16666666666667	41
381	3.175	53
382	3.18333333333333	52
383	3.19166666666667	55
384	3.2	74
385	3.20833333333333	46
386	3.21666666666667	38
387	3.225	38
388	3.23333333333333	35
389	3.24166666666667	41
390	3.25	46
391	3.25833333333333	41
392	3.26666666666667	67
393	3.275	29
394	3.28333333333333	34
395	3.29166666666667	36
396	3.3	28
397	3.30833333333333	24
398	3.31666666666667	32
399	3.325	42
400	3.33333333333333	35
401	3.34166666666667	41
402	3.35	37
403	3.35833333333333	51
404	3.36666666666667	53
405	3.375	38
406	3.38333333333333	29
407	3.39166666666667	35
408	3.4	31
409	3.40833333333333	36
410	3.41666666666667	37
411	3.425	56
412	3.43333333333333	39
413	3.44166666666667	55
414	3.45	34
415	3.45833333333333	45
416	3.46666666666667	55
417	3.475	38
418	3.48333333333333	39
419	3.49166666666667	38
420	3.5	40
421	3.50833333333333	33
422	3.51666666666667	36
423	3.525	79
424	3.53333333333333	69
425	3.54166666666667	61
426	3.55	35
427	3.55833333333333	43
428	3.56666666666667	71
429	3.575	27
430	3.58333333333333	39
431	3.59166666666667	44
432	3.6	39
433	3.60833333333333	26
434	3.61666666666667	40
435	3.625	57
436	3.63333333333333	41
437	3.64166666666667	56
438	3.65	32
439	3.65833333333333	40
440	3.66666666666667	44
441	3.675	37
442	3.68333333333333	45
443	3.69166666666667	40
444	3.7	57
445	3.70833333333333	39
446	3.71666666666667	41
447	3.725	54
448	3.73333333333333	29
449	3.74166666666667	75
450	3.75	52
451	3.75833333333333	33
452	3.76666666666667	74
453	3.775	49
454	3.78333333333333	36
455	3.79166666666667	33
456	3.8	74
457	3.80833333333333	46
458	3.81666666666667	54
459	3.825	46
460	3.83333333333333	58
461	3.84166666666667	71
462	3.85	59
463	3.85833333333333	49
464	3.86666666666667	31
465	3.875	33
466	3.88333333333333	40
467	3.89166666666667	26
468	3.9	39
469	3.90833333333333	61
470	3.91666666666667	20
471	3.925	29
472	3.93333333333333	49
473	3.94166666666667	40
474	3.95	30
475	3.95833333333333	26
476	3.96666666666667	44
477	3.975	41
478	3.98333333333333	33
479	3.99166666666667	38
480	4	55
481	4.00833333333333	24
482	4.01666666666667	29
483	4.025	56
484	4.03333333333333	40
485	4.04166666666667	39
486	4.05	48
487	4.05833333333333	34
488	4.06666666666667	39
489	4.075	45
490	4.08333333333333	39
491	4.09166666666667	44
492	4.1	46
493	4.10833333333333	43
494	4.11666666666667	37
495	4.125	34
496	4.13333333333333	47
497	4.14166666666667	48
498	4.15	43
499	4.15833333333333	45
500	4.16666666666667	50
501	4.175	32
502	4.18333333333333	35
503	4.19166666666667	35
504	4.2	43
505	4.20833333333333	37
506	4.21666666666667	38
507	4.225	44
508	4.23333333333333	37
509	4.24166666666667	44
510	4.25	36
511	4.25833333333333	40
512	4.26666666666667	36
513	4.275	41
514	4.28333333333333	31
515	4.29166666666667	89
516	4.3	85
517	4.30833333333333	55
518	4.31666666666667	54
519	4.325	41
520	4.33333333333333	41
521	4.34166666666667	47
522	4.35	107
523	4.35833333333333	48
524	4.36666666666667	38
525	4.375	40
526	4.38333333333333	27
527	4.39166666666667	27
528	4.4	46
529	4.40833333333333	27
530	4.41666666666667	38
531	4.425	39
532	4.43333333333333	37
533	4.44166666666667	28
534	4.45	26
535	4.45833333333333	36
536	4.46666666666667	54
537	4.475	37
538	4.48333333333333	37
539	4.49166666666667	29
540	4.5	52
541	4.50833333333333	59
542	4.51666666666667	27
543	4.525	46
544	4.53333333333333	31
545	4.54166666666667	50
546	4.55	44
547	4.55833333333333	31
548	4.56666666666667	39
549	4.575	30
550	4.58333333333333	48
551	4.59166666666667	30
552	4.6	50
553	4.60833333333333	53
554	4.61666666666667	41
555	4.625	34
556	4.63333333333333	34
557	4.64166666666667	44
558	4.65	49
559	4.65833333333333	54
560	4.66666666666667	60
561	4.675	46
562	4.68333333333333	40
563	4.69166666666667	36
564	4.7	41
565	4.70833333333333	48
566	4.71666666666667	86
567	4.725	32
568	4.73333333333333	50
569	4.74166666666667	48
570	4.75	39
571	4.75833333333333	52
572	4.76666666666667	53
573	4.775	84
574	4.78333333333333	63
575	4.79166666666667	83
576	4.8	75
577	4.80833333333333	37
578	4.81666666666667	39
579	4.825	30
580	4.83333333333333	52
581	4.84166666666667	34
582	4.85	53
583	4.85833333333333	53
584	4.86666666666667	62
585	4.875	59
586	4.88333333333333	26
587	4.89166666666667	28
588	4.9	71
589	4.90833333333333	42
590	4.91666666666667	31
591	4.925	48
592	4.93333333333333	44
593	4.94166666666667	44
594	4.95	38
595	4.95833333333333	29
596	4.96666666666667	28
597	4.975	66
598	4.98333333333333	47
599	4.99166666666667	23
600	5	35
601	5.00833333333333	44
602	5.01666666666667	29
603	5.025	31
604	5.03333333333333	34
605	5.04166666666667	30
606	5.05	52
607	5.05833333333333	33
608	5.06666666666667	40
609	5.075	49
610	5.08333333333333	60
611	5.09166666666667	49
612	5.1	41
613	5.10833333333333	46
614	5.11666666666667	39
615	5.125	37
616	5.13333333333333	66
617	5.14166666666667	71
618	5.15	62
619	5.15833333333333	51
620	5.16666666666667	42
621	5.175	53
622	5.18333333333333	127
623	5.19166666666667	75
624	5.2	40
625	5.20833333333333	43
626	5.21666666666667	40
627	5.225	83
628	5.23333333333333	36
629	5.24166666666667	73
630	5.25	55
631	5.25833333333333	50
632	5.26666666666667	64
633	5.275	78
634	5.28333333333333	55
635	5.29166666666667	56
636	5.3	46
637	5.30833333333333	47
638	5.31666666666667	50
639	5.325	38
640	5.33333333333333	44
641	5.34166666666667	27
642	5.35	28
643	5.35833333333333	32
644	5.36666666666667	28
645	5.375	29
646	5.38333333333333	39
647	5.39166666666667	35
648	5.4	43
649	5.40833333333333	30
650	5.41666666666667	44
651	5.425	35
652	5.43333333333333	29
653	5.44166666666667	31
654	5.45	62
655	5.45833333333333	30
656	5.46666666666667	30
657	5.475	37
658	5.48333333333333	46
659	5.49166666666667	28
660	5.5	33
661	5.50833333333333	43
662	5.51666666666667	52
663	5.525	40
664	5.53333333333333	44
665	5.54166666666667	43
666	5.55	51
667	5.55833333333333	42
668	5.56666666666667	44
669	5.575	38
670	5.58333333333333	38
671	5.59166666666667	32
672	5.6	42
673	5.60833333333333	34
674	5.61666666666667	40
675	5.625	49
676	5.63333333333333	37
677	5.64166666666667	50
678	5.65	39
679	5.65833333333333	64
680	5.66666666666667	48
681	5.675	59
682	5.68333333333333	51
683	5.69166666666667	60
684	5.7	63
685	5.70833333333333	50
686	5.71666666666667	58
687	5.725	50
688	5.73333333333333	57
689	5.74166666666667	49
690	5.75	68
691	5.75833333333333	40
692	5.76666666666667	85
693	5.775	56
694	5.78333333333333	81
695	5.79166666666667	83
696	5.8	55
697	5.80833333333333	65
698	5.81666666666667	76
699	5.825	55
700	5.83333333333333	66
701	5.84166666666667	61
702	5.85	90
703	5.85833333333333	103
704	5.86666666666667	78
705	5.875	68
706	5.88333333333333	82
707	5.89166666666667	91
708	5.9	84
709	5.90833333333333	113
710	5.91666666666667	113
711	5.925	95
712	5.93333333333333	118
713	5.94166666666667	127
714	5.95	89
715	5.95833333333333	106
716	5.96666666666667	111
717	5.975	61
718	5.98333333333333	94
719	5.99166666666667	92
720	6	77
721	6.00833333333333	104
722	6.01666666666667	81
723	6.025	107
724	6.03333333333333	138
725	6.04166666666667	121
726	6.05	117
727	6.05833333333333	110
728	6.06666666666667	137
729	6.075	91
730	6.08333333333333	90
731	6.09166666666667	110
732	6.1	69
733	6.10833333333333	95
734	6.11666666666667	115
735	6.125	315
736	6.13333333333333	117
737	6.14166666666667	115
738	6.15	86
739	6.15833333333333	93
740	6.16666666666667	91
741	6.175	72
742	6.18333333333333	111
743	6.19166666666667	85
744	6.2	76
745	6.20833333333333	85
746	6.21666666666667	122
747	6.225	85
748	6.23333333333333	100
749	6.24166666666667	78
750	6.25	106
751	6.25833333333333	113
752	6.26666666666667	90
753	6.275	112
754	6.28333333333333	96
755	6.29166666666667	95
756	6.3	91
757	6.30833333333333	166
758	6.31666666666667	93
759	6.325	82
760	6.33333333333333	101
761	6.34166666666667	151
762	6.35	166
763	6.35833333333333	271
764	6.36666666666667	187
765	6.375	117
766	6.38333333333333	132
767	6.39166666666667	133
768	6.4	97
769	6.40833333333333	84
770	6.41666666666667	106
771	6.425	151
772	6.43333333333333	99
773	6.44166666666667	99
774	6.45	104
775	6.45833333333333	110
776	6.46666666666667	82
777	6.475	119
778	6.48333333333333	140
779	6.49166666666667	230
780	6.5	93
781	6.50833333333333	343
782	6.51666666666667	96
783	6.525	135
784	6.53333333333333	91
785	6.54166666666667	126
786	6.55	194
787	6.55833333333333	197
788	6.56666666666667	187
789	6.575	111
790	6.58333333333333	161
791	6.59166666666667	168
792	6.6	129
793	6.60833333333333	147
794	6.61666666666667	110
795	6.625	217
796	6.63333333333333	144
797	6.64166666666667	246
798	6.65	224
799	6.65833333333333	194
800	6.66666666666667	125
801	6.675	105
802	6.68333333333333	78
803	6.69166666666667	94
804	6.7	272
805	6.70833333333333	136
806	6.71666666666667	113
807	6.725	159
808	6.73333333333333	184
809	6.74166666666667	177
810	6.75	111
811	6.75833333333333	162
812	6.76666666666667	261
813	6.775	101
814	6.78333333333333	123
815	6.79166666666667	92
816	6.8	214
817	6.80833333333333	273
818	6.81666666666667	180
819	6.825	131
820	6.83333333333333	115
821	6.84166666666667	78
822	6.85	71
823	6.85833333333333	91
824	6.86666666666667	92
825	6.875	105
826	6.88333333333333	187
827	6.89166666666667	137
828	6.9	169
829	6.90833333333333	138
830	6.91666666666667	188
831	6.925	140
832	6.93333333333333	239
833	6.94166666666667	145
834	6.95	135
835	6.95833333333333	203
836	6.96666666666667	126
837	6.975	204
838	6.98333333333333	309
839	6.99166666666667	163
840	7	146
841	7.00833333333333	191
842	7.01666666666667	263
843	7.025	238
844	7.03333333333333	115
845	7.04166666666667	88
846	7.05	194
847	7.05833333333333	127
848	7.06666666666667	263
849	7.075	127
850	7.08333333333333	115
851	7.09166666666667	227
852	7.1	174
853	7.10833333333333	124
854	7.11666666666667	158
855	7.125	166
856	7.13333333333333	282
857	7.14166666666667	126
858	7.15	215
859	7.15833333333333	259
860	7.16666666666667	94
861	7.175	84
862	7.18333333333333	76
863	7.19166666666667	118
864	7.2	69
865	7.20833333333333	89
866	7.21666666666667	188
867	7.225	104
868	7.23333333333333	99
869	7.24166666666667	79
870	7.25	72
871	7.25833333333333	79
872	7.26666666666667	59
873	7.275	72
874	7.28333333333333	172
875	7.29166666666667	88
876	7.3	58
877	7.30833333333333	49
878	7.31666666666667	91
879	7.325	206
880	7.33333333333333	167
881	7.34166666666667	84
882	7.35	221
883	7.35833333333333	121
884	7.36666666666667	168
885	7.375	209
886	7.38333333333333	222
887	7.39166666666667	187
888	7.4	108
889	7.40833333333333	75
890	7.41666666666667	97
891	7.425	190
892	7.43333333333333	71
893	7.44166666666667	52
894	7.45	118
895	7.45833333333333	102
896	7.46666666666667	59
897	7.475	71
898	7.48333333333333	86
899	7.49166666666667	111
900	7.5	141
901	7.50833333333333	95
902	7.51666666666667	94
903	7.525	76
904	7.53333333333333	162
905	7.54166666666667	136
906	7.55	73
907	7.55833333333333	88
908	7.56666666666667	153
909	7.575	172
910	7.58333333333333	130
911	7.59166666666667	94
912	7.6	107
913	7.60833333333333	161
914	7.61666666666667	107
915	7.625	181
916	7.63333333333333	190
917	7.64166666666667	124
918	7.65	191
919	7.65833333333333	196
920	7.66666666666667	119
921	7.675	95
922	7.68333333333333	140
923	7.69166666666667	64
924	7.7	120
925	7.70833333333333	111
926	7.71666666666667	71
927	7.725	85
928	7.73333333333333	98
929	7.74166666666667	105
930	7.75	54
931	7.75833333333333	59
932	7.76666666666667	76
933	7.775	75
934	7.78333333333333	92
935	7.79166666666667	67
936	7.8	76
937	7.80833333333333	62
938	7.81666666666667	52
939	7.825	72
940	7.83333333333333	72
941	7.84166666666667	72
942	7.85	64
943	7.85833333333333	70
944	7.86666666666667	91
945	7.875	72
946	7.88333333333333	65
947	7.89166666666667	56
948	7.9	61
949	7.90833333333333	56
950	7.91666666666667	47
951	7.925	85
952	7.93333333333333	95
953	7.94166666666667	77
954	7.95	45
955	7.95833333333333	84
956	7.96666666666667	62
957	7.975	71
958	7.98333333333333	105
959	7.99166666666667	66
960	8	60
961	8.00833333333333	80
962	8.01666666666667	94
963	8.025	79
964	8.03333333333333	92
965	8.04166666666667	68
966	8.05	60
967	8.05833333333333	48
968	8.06666666666667	62
969	8.075	123
970	8.08333333333333	60
971	8.09166666666667	96
972	8.1	59
973	8.10833333333333	63
974	8.11666666666667	64
975	8.125	60
976	8.13333333333333	39
977	8.14166666666667	43
978	8.15	51
979	8.15833333333333	30
980	8.16666666666667	55
981	8.175	53
982	8.18333333333333	47
983	8.19166666666667	74
984	8.2	51
985	8.20833333333333	68
986	8.21666666666667	49
987	8.225	48
988	8.23333333333333	65
989	8.24166666666667	48
990	8.25	60
991	8.25833333333333	65
992	8.26666666666667	46
993	8.275	50
994	8.28333333333333	57
995	8.29166666666667	100
996	8.3	70
997	8.30833333333333	58
998	8.31666666666667	87
999	8.325	120
1000	8.33333333333333	143
1001	8.34166666666667	201
1002	8.35	122
1003	8.35833333333333	92
1004	8.36666666666667	178
1005	8.375	124
1006	8.38333333333333	127
1007	8.39166666666667	76
1008	8.4	72
1009	8.40833333333333	74
1010	8.41666666666667	82
1011	8.425	153
1012	8.43333333333333	81
1013	8.44166666666667	125
1014	8.45	84
1015	8.45833333333333	125
1016	8.46666666666667	101
1017	8.475	187
1018	8.48333333333333	108
1019	8.49166666666667	158
1020	8.5	109
1021	8.50833333333333	134
1022	8.51666666666667	165
1023	8.525	175
1024	8.53333333333333	121
1025	8.54166666666667	60
1026	8.55	111
1027	8.55833333333333	88
1028	8.56666666666667	101
1029	8.575	150
1030	8.58333333333333	126
1031	8.59166666666667	147
1032	8.6	302
1033	8.60833333333333	117
1034	8.61666666666667	132
1035	8.625	130
1036	8.63333333333333	138
1037	8.64166666666667	75
1038	8.65	132
1039	8.65833333333333	80
1040	8.66666666666667	97
1041	8.675	79
1042	8.68333333333333	70
1043	8.69166666666667	86
1044	8.7	131
1045	8.70833333333333	162
1046	8.71666666666667	326
1047	8.725	110
1048	8.73333333333333	186
1049	8.74166666666667	164
1050	8.75	169
1051	8.75833333333333	249
1052	8.76666666666667	138
1053	8.775	123
1054	8.78333333333333	388
1055	8.79166666666667	236
1056	8.8	180
1057	8.80833333333333	172
1058	8.81666666666667	181
1059	8.825	93
1060	8.83333333333333	123
1061	8.84166666666667	120
1062	8.85	191
1063	8.85833333333333	167
1064	8.86666666666667	228
1065	8.875	227
1066	8.88333333333333	159
1067	8.89166666666667	158
1068	8.9	142
1069	8.90833333333333	152
1070	8.91666666666667	97
1071	8.925	156
1072	8.93333333333333	76
1073	8.94166666666667	84
1074	8.95	90
1075	8.95833333333333	151
1076	8.96666666666667	158
1077	8.975	266
1078	8.98333333333333	135
1079	8.99166666666667	120
1080	9	225
1081	9.00833333333333	241
1082	9.01666666666667	316
1083	9.025	239
1084	9.03333333333333	413
1085	9.04166666666667	599
1086	9.05	1346
1087	9.05833333333333	1419
1088	9.06666666666667	1149
1089	9.075	1676
1090	9.08333333333333	1704
1091	9.09166666666667	1705
1092	9.1	1433
1093	9.10833333333333	1589
1094	9.11666666666667	1874
1095	9.125	1827
1096	9.13333333333333	2072
1097	9.14166666666667	1677
1098	9.15	2194
1099	9.15833333333333	2207
1100	9.16666666666667	2139
1101	9.175	1934
1102	9.18333333333333	2288
1103	9.19166666666667	2122
1104	9.2	1927
1105	9.20833333333333	2012
1106	9.21666666666667	1881
1107	9.225	2018
1108	9.23333333333333	2067
1109	9.24166666666667	1934
1110	9.25	2072
1111	9.25833333333333	2157
1112	9.26666666666667	2064
1113	9.275	2032
1114	9.28333333333333	2172
1115	9.29166666666667	2215
1116	9.3	2108
1117	9.30833333333333	1966
1118	9.31666666666667	2135
1119	9.325	1782
1120	9.33333333333333	2086
1121	9.34166666666667	2273
1122	9.35	2331
1123	9.35833333333333	2259
1124	9.36666666666667	2292
1125	9.375	2313
1126	9.38333333333333	2300
1127	9.39166666666667	2251
1128	9.4	2317
1129	9.40833333333333	2354
1130	9.41666666666667	2342
1131	9.425	2365
1132	9.43333333333333	2312
1133	9.44166666666667	2318
1134	9.45	2134
1135	9.45833333333333	2177
1136	9.46666666666667	1692
1137	9.475	2203
1138	9.48333333333333	1856
1139	9.49166666666667	1860
1140	9.5	1958
1141	9.50833333333333	1808
1142	9.51666666666667	1645
1143	9.525	2041
1144	9.53333333333333	2029
1145	9.54166666666667	2075
1146	9.55	1813
1147	9.55833333333333	1879
1148	9.56666666666667	2216
1149	9.575	1598
1150	9.58333333333333	1706
1151	9.59166666666667	1771
1152	9.6	2190
1153	9.60833333333333	2307
1154	9.61666666666667	2359
1155	9.625	1854
1156	9.63333333333333	2223
1157	9.64166666666667	1956
1158	9.65	1870
1159	9.65833333333333	2402
1160	9.66666666666667	1994
1161	9.675	1965
1162	9.68333333333333	2050
1163	9.69166666666667	2268
1164	9.7	2220
1165	9.70833333333333	2360
1166	9.71666666666667	2350
1167	9.725	2656
1168	9.73333333333333	2327
1169	9.74166666666667	2301
1170	9.75	2439
1171	9.75833333333333	1863
1172	9.76666666666667	2339
1173	9.775	2317
1174	9.78333333333333	2416
1175	9.79166666666667	2417
1176	9.8	2555
1177	9.80833333333333	2577
1178	9.81666666666667	2617
1179	9.825	2518
1180	9.83333333333333	2599
1181	9.84166666666667	2522
1182	9.85	2540
1183	9.85833333333333	2400
1184	9.86666666666667	2526
1185	9.875	2330
1186	9.88333333333333	2384
1187	9.89166666666667	2354
1188	9.9	2287
1189	9.90833333333333	2412
1190	9.91666666666667	2264
1191	9.925	2439
1192	9.93333333333333	2489
1193	9.94166666666667	2287
1194	9.95	2368
1195	9.95833333333333	2515
1196	9.96666666666667	2296
1197	9.975	2350
1198	9.98333333333333	2275
1199	9.99166666666667	2331
1200	10	2164
1201	10.0083333333333	2100
1202	10.0166666666667	2316
1203	10.025	2168
1204	10.0333333333333	2185
1205	10.0416666666667	2304
1206	10.05	2130
1207	10.0583333333333	2199
1208	10.0666666666667	2071
1209	10.075	1865
1210	10.0833333333333	2146
1211	10.0916666666667	1904
1212	10.1	2068
1213	10.1083333333333	2058
1214	10.1166666666667	1986
1215	10.125	1921
1216	10.1333333333333	1831
1217	10.1416666666667	2065
1218	10.15	2018
1219	10.1583333333333	1985
1220	10.1666666666667	1885
1221	10.175	1808
1222	10.1833333333333	2051
1223	10.1916666666667	1960
1224	10.2	1536
1225	10.2083333333333	1657
1226	10.2166666666667	1820
1227	10.225	1867
1228	10.2333333333333	1803
1229	10.2416666666667	1795
1230	10.25	1675
1231	10.2583333333333	1481
1232	10.2666666666667	1799
1233	10.275	1615
1234	10.2833333333333	1836
1235	10.2916666666667	1836
1236	10.3	1744
1237	10.3083333333333	1753
1238	10.3166666666667	1648
1239	10.325	1896
1240	10.3333333333333	1664
1241	10.3416666666667	1925
1242	10.35	1767
1243	10.3583333333333	1785
1244	10.3666666666667	1845
1245	10.375	1838
1246	10.3833333333333	1931
1247	10.3916666666667	1760
1248	10.4	1822
1249	10.4083333333333	1649
1250	10.4166666666667	1527
1251	10.425	1621
1252	10.4333333333333	1727
1253	10.4416666666667	1736
1254	10.45	1526
1255	10.4583333333333	1558
1256	10.4666666666667	1723
1257	10.475	1682
1258	10.4833333333333	1769
1259	10.4916666666667	1829
1260	10.5	1767
1261	10.5083333333333	1759
1262	10.5166666666667	1757
1263	10.525	1773
1264	10.5333333333333	1647
1265	10.5416666666667	1749
1266	10.55	1764
1267	10.5583333333333	1604
1268	10.5666666666667	1610
1269	10.575	1491
1270	10.5833333333333	1375
1271	10.5916666666667	1575
1272	10.6	1584
1273	10.6083333333333	1446
1274	10.6166666666667	1305
1275	10.625	888
1276	10.6333333333333	944
1277	10.6416666666667	1090
1278	10.65	978
1279	10.6583333333333	1124
1280	10.6666666666667	1342
1281	10.675	1407
1282	10.6833333333333	1417
1283	10.6916666666667	1414
1284	10.7	1409
1285	10.7083333333333	1441
1286	10.7166666666667	1443
1287	10.725	1423
1288	10.7333333333333	1318
1289	10.7416666666667	1249
1290	10.75	1403
1291	10.7583333333333	1514
1292	10.7666666666667	1499
1293	10.775	1518
1294	10.7833333333333	1508
1295	10.7916666666667	1474
1296	10.8	1516
1297	10.8083333333333	1313
1298	10.8166666666667	1462
1299	10.825	1505

## Sheet: SupFig5c
	time / h (scatterdata)	Fraction of rings - pentagons	Fraction of rings - hexagons	Fraction of rings - heptagons	time / h (running averages)	Fraction of rings - pentagons (running averages)	Fraction of rings - hexagons (running averages)	Fraction of rings - heptagons (running averages)
0	0				2.62083333333333	0.543103448275862	0.301724137931034	0.155172413793103
1	0.00833333333333333				2.62916666666667	0.551440329218107	0.296296296296296	0.152263374485597
2	0.0166666666666667				2.6375	0.56078431372549	0.290196078431373	0.149019607843137
3	0.025				2.64583333333333	0.55893536121673	0.288973384030418	0.152091254752852
4	0.0333333333333333				2.65416666666667	0.555555555555556	0.290322580645161	0.154121863799283
5	0.0416666666666667				2.6625	0.561643835616438	0.284246575342466	0.154109589041096
6	0.05				2.67083333333333	0.560655737704918	0.285245901639344	0.154098360655738
7	0.0583333333333333				2.67916666666667	0.555891238670695	0.293051359516616	0.151057401812689
8	0.0666666666666667				2.6875	0.555555555555555	0.292397660818713	0.152046783625731
9	0.075				2.69583333333333	0.558011049723757	0.295580110497238	0.146408839779006
10	0.0833333333333333	0	0.5	0.5	2.70416666666667	0.550802139037433	0.294117647058823	0.155080213903743
11	0.0916666666666667	1	0	0	2.7125	0.547557840616967	0.298200514138818	0.154241645244216
12	0.1	1	0	0	2.72083333333333	0.549397590361446	0.298795180722891	0.151807228915663
13	0.108333333333333	1	0	0	2.72916666666667	0.52723311546841	0.311546840958606	0.161220043572985
14	0.116666666666667	1	0	0	2.7375	0.523517382413088	0.310838445807771	0.165644171779141
15	0.125	1	0	0	2.74583333333333	0.521825396825397	0.311507936507937	0.166666666666667
16	0.133333333333333	0.75	0.25	0	2.75416666666667	0.515094339622642	0.311320754716981	0.173584905660377
17	0.141666666666667	1	0	0	2.7625	0.512867647058823	0.3125	0.174632352941176
18	0.15	1	0	0	2.77083333333333	0.511586452762923	0.308377896613191	0.180035650623886
19	0.158333333333333	1	0	0	2.77916666666667	0.505050505050505	0.308080808080808	0.186868686868687
20	0.166666666666667	0.5	0.333333333333333	0.166666666666667	2.7875	0.499178981937603	0.307060755336617	0.19376026272578
21	0.175	0.428571428571429	0.428571428571429	0.142857142857143	2.79583333333333	0.4953125	0.309375	0.1953125
22	0.183333333333333	0.5	0.5	0	2.80416666666667	0.494607087827427	0.308166409861325	0.197226502311248
23	0.191666666666667	0.5	0.5	0	2.8125	0.493313521545319	0.310549777117385	0.196136701337296
24	0.2	0.666666666666667	0.333333333333333	0	2.82083333333333	0.494236311239193	0.311239193083573	0.194524495677233
25	0.208333333333333	0.75	0.25	0	2.82916666666667	0.494318181818182	0.3125	0.193181818181818
26	0.216666666666667	0.8	0.2	0	2.8375	0.500685871056241	0.308641975308642	0.190672153635117
27	0.225	1	0	0	2.84583333333333	0.503364737550471	0.308209959623149	0.18842530282638
28	0.233333333333333	0.714285714285714	0.285714285714286	0	2.85416666666667	0.505944517833553	0.309114927344782	0.184940554821664
29	0.241666666666667	1	0	0	2.8625	0.506377551020408	0.30484693877551	0.188775510204082
30	0.25	0.5	0	0.5	2.87083333333333	0.497005988023952	0.308982035928144	0.194011976047904
31	0.258333333333333	0.5	0.25	0.25	2.87916666666667	0.496495327102804	0.309579439252336	0.19392523364486
32	0.266666666666667	1	0	0	2.8875	0.492688413948256	0.311586051743532	0.195725534308211
33	0.275	0.833333333333333	0.166666666666667	0	2.89583333333333	0.491961414790997	0.311897106109325	0.196141479099678
34	0.283333333333333	1	0	0	2.90416666666667	0.486286919831224	0.313291139240506	0.20042194092827
35	0.291666666666667	1	0	0	2.9125	0.481632653061225	0.319387755102041	0.198979591836735
36	0.3	0.666666666666667	0	0.333333333333333	2.92083333333333	0.482482482482482	0.32032032032032	0.197197197197197
37	0.308333333333333	0.75	0.25	0	2.92916666666667	0.481188118811881	0.31980198019802	0.199009900990099
38	0.316666666666667	0.5	0.5	0	2.9375	0.477406679764244	0.321218074656189	0.201375245579568
39	0.325	0.571428571428571	0.285714285714286	0.142857142857143	2.94583333333333	0.471098265895954	0.325626204238921	0.203275529865125
40	0.333333333333333	0.666666666666667	0.333333333333333	0	2.95416666666667	0.477186311787072	0.325095057034221	0.197718631178707
41	0.341666666666667	0.75	0.25	0	2.9625	0.474813432835821	0.327425373134328	0.197761194029851
42	0.35				2.97083333333333	0.474545454545455	0.326363636363636	0.199090909090909
43	0.358333333333333	1	0	0	2.97916666666667	0.482224247948952	0.322698268003646	0.195077484047402
44	0.366666666666667	0.666666666666667	0.333333333333333	0	2.9875	0.485507246376811	0.318840579710145	0.195652173913043
45	0.375	0.666666666666667	0.333333333333333	0	2.99583333333333	0.482300884955752	0.320353982300885	0.197345132743363
46	0.383333333333333	1	0	0	3.00416666666667	0.482456140350877	0.32280701754386	0.194736842105263
47	0.391666666666667	0.666666666666667	0.333333333333333	0	3.0125	0.483319076133447	0.322497861420017	0.194183062446535
48	0.4	0.5	0.5	0	3.02083333333333	0.47986577181208	0.324664429530201	0.195469798657718
49	0.408333333333333	0.75	0.25	0	3.02916666666667	0.477861319966583	0.328320802005012	0.193817878028404
50	0.416666666666667	0.666666666666667	0.333333333333333	0	3.0375	0.482786885245902	0.326229508196721	0.190983606557377
51	0.425	1	0	0	3.04583333333333	0.486991869918699	0.324390243902439	0.188617886178862
52	0.433333333333333	0.5	0.5	0	3.05416666666667	0.4888	0.324	0.1872
53	0.441666666666667	0.5	0.5	0	3.0625	0.48503937007874	0.322047244094488	0.192913385826772
54	0.45	1	0	0	3.07083333333333	0.481626270523847	0.324472243940579	0.193901485535575
55	0.458333333333333	1	0	0	3.07916666666667	0.482115085536548	0.324261275272162	0.193623639191291
56	0.466666666666667				3.0875	0.475968992248062	0.327906976744186	0.196124031007752
57	0.475	0.75	0.25	0	3.09583333333333	0.469512195121951	0.330792682926829	0.199695121951219
58	0.483333333333333	1	0	0	3.10416666666667	0.468277945619335	0.332326283987915	0.199395770392749
59	0.491666666666667	0.75	0.25	0	3.1125	0.468488990129081	0.333333333333333	0.198177676537585
60	0.5	0.5	0.5	0	3.12083333333333	0.474629195940671	0.335675253708041	0.189695550351288
61	0.508333333333333	0	0.5	0.5	3.12916666666667	0.477201257861635	0.334905660377358	0.187893081761006
62	0.516666666666667				3.1375	0.477254588986433	0.335993615323224	0.186751795690343
63	0.525	1	0	0	3.14583333333333	0.476810414971522	0.336859235150529	0.18633034987795
64	0.533333333333333				3.15416666666667	0.483099752679308	0.333882934872218	0.183017312448475
65	0.541666666666667	1	0	0	3.1625	0.486238532110092	0.331943286071726	0.181818181818182
66	0.55				3.17083333333333	0.486329743164871	0.331400165700083	0.182270091135046
67	0.558333333333333				3.17916666666667	0.484873262469338	0.331970564186427	0.183156173344236
68	0.566666666666667	0.25	0.5	0.25	3.1875	0.488888888888889	0.331687242798354	0.179423868312757
69	0.575	0.666666666666667	0.333333333333333	0	3.19583333333333	0.491286307053942	0.329460580912863	0.179253112033195
70	0.583333333333333	1	0	0	3.20416666666667	0.482786885245902	0.330327868852459	0.186885245901639
71	0.591666666666667				3.2125	0.486820428336079	0.327841845140033	0.185337726523888
72	0.6	0.666666666666667	0.333333333333333	0	3.22083333333333	0.486169321039396	0.328583403185247	0.185247275775356
73	0.608333333333333	0.75	0.25	0	3.22916666666667	0.486754966887417	0.327814569536424	0.185430463576159
74	0.616666666666667	1	0	0	3.2375	0.488255033557047	0.331375838926174	0.180369127516778
75	0.625	1	0	0	3.24583333333333	0.491017964071856	0.328485885372113	0.180496150556031
76	0.633333333333333	1	0	0	3.25416666666667	0.496130696474635	0.324161650902837	0.179707652622528
77	0.641666666666667	0.666666666666667	0.333333333333333	0	3.2625	0.493913043478261	0.323478260869565	0.182608695652174
78	0.65				3.27083333333333	0.499556344276841	0.323868677905945	0.176574977817214
79	0.658333333333333	0	0.5	0.5	3.27916666666667	0.506762849413886	0.319206492335437	0.174030658250676
80	0.666666666666667	0.714285714285714	0.285714285714286	0	3.2875	0.505059797608096	0.322907083716651	0.172033118675253
81	0.675	0.833333333333333	0.166666666666667	0	3.29583333333333	0.505649717514124	0.323917137476459	0.170433145009416
82	0.683333333333333				3.30416666666667	0.504241281809614	0.323279924599434	0.172478793590952
83	0.691666666666667	1	0	0	3.3125	0.506292352371733	0.327202323330106	0.166505324298161
84	0.7	0.5	0.5	0	3.32083333333333	0.515181194906954	0.322233104799216	0.16258570029383
85	0.708333333333333				3.32916666666667	0.517408123791102	0.317214700193424	0.165377176015474
86	0.716666666666667				3.3375	0.52512315270936	0.313300492610837	0.161576354679803
87	0.725	0.5	0.25	0.25	3.34583333333333	0.533132530120482	0.312248995983936	0.154618473895582
88	0.733333333333333				3.35416666666667	0.529828109201213	0.314459049544995	0.155712841253792
89	0.741666666666667	1	0	0	3.3625	0.524950099800399	0.31437125748503	0.160678642714571
90	0.75	1	0	0	3.37083333333333	0.521308225966303	0.310208126858276	0.168483647175421
91	0.758333333333333	1	0	0	3.37916666666667	0.518262586377098	0.307996051332675	0.173741362290227
92	0.766666666666667	1	0	0	3.3875	0.517207472959685	0.307767944936086	0.175024582104228
93	0.775	1	0	0	3.39583333333333	0.519723865877712	0.307692307692308	0.17258382642998
94	0.783333333333333	1	0	0	3.40416666666667	0.516634050880626	0.310176125244618	0.173189823874755
95	0.791666666666667				3.4125	0.515004840271055	0.310745401742498	0.174249757986447
96	0.8	1	0	0	3.42083333333333	0.51106833493744	0.310875842155919	0.178055822906641
97	0.808333333333333				3.42916666666667	0.513861386138614	0.305940594059406	0.18019801980198
98	0.816666666666667	1	0	0	3.4375	0.512124151309408	0.304558680892338	0.183317167798254
99	0.825	0.666666666666667	0.333333333333333	0	3.44583333333333	0.511516314779271	0.306142034548944	0.182341650671785
100	0.833333333333333				3.45416666666667	0.517943743937924	0.306498545101843	0.175557710960233
101	0.841666666666667	1	0	0	3.4625	0.514367816091954	0.306513409961686	0.17911877394636
102	0.85				3.47083333333333	0.50853889943074	0.308349146110057	0.183111954459203
103	0.858333333333333	1	0	0	3.47916666666667	0.510721247563353	0.305068226120858	0.18421052631579
104	0.866666666666667	1	0	0	3.4875	0.50965250965251	0.305019305019305	0.185328185328185
105	0.875				3.49583333333333	0.507662835249042	0.308429118773946	0.183908045977012
106	0.883333333333333				3.50416666666667	0.504761904761905	0.307619047619048	0.187619047619048
107	0.891666666666667	0.5	0.5	0	3.5125	0.506666666666667	0.30952380952381	0.183809523809524
108	0.9	0.333333333333333	0.333333333333333	0.333333333333333	3.52083333333333	0.503759398496241	0.308270676691729	0.18796992481203
109	0.908333333333333	0	0.5	0.5	3.52916666666667	0.505639097744361	0.308270676691729	0.18609022556391
110	0.916666666666667	0.5	0.5	0	3.5375	0.505504587155963	0.307339449541284	0.187155963302752
111	0.925	0.5	0.333333333333333	0.166666666666667	3.54583333333333	0.507692307692308	0.305882352941177	0.186425339366516
112	0.933333333333333	0.666666666666667	0.333333333333333	0	3.55416666666667	0.511818181818182	0.304545454545455	0.183636363636364
113	0.941666666666667	0.25	0.5	0.25	3.5625	0.509283819628647	0.308576480990274	0.182139699381079
114	0.95	0.5	0	0.5	3.57083333333333	0.503964757709251	0.311894273127753	0.184140969162996
115	0.958333333333333	0.25	0.5	0.25	3.57916666666667	0.500443655723159	0.317657497781721	0.18189884649512
116	0.966666666666667				3.5875	0.494755244755245	0.320804195804196	0.184440559440559
117	0.975	0.5	0.5	0	3.59583333333333	0.494391716997412	0.319240724762726	0.186367558239862
118	0.983333333333333	1	0	0	3.60416666666667	0.495755517826825	0.314091680814941	0.190152801358234
119	0.991666666666667	1	0	0	3.6125	0.497021276595745	0.314042553191489	0.188936170212766
120	1	0.5	0.25	0.25	3.62083333333333	0.494915254237288	0.316949152542373	0.188135593220339
121	1.00833333333333				3.62916666666667	0.490787269681742	0.320770519262982	0.188442211055276
122	1.01666666666667	1	0	0	3.6375	0.494667760459393	0.316652994257588	0.188679245283019
123	1.025	0.666666666666667	0.333333333333333	0	3.64583333333333	0.494327390599676	0.313614262560778	0.192058346839546
124	1.03333333333333	0.666666666666667	0.333333333333333	0	3.65416666666667	0.490763052208835	0.31566265060241	0.193574297188755
125	1.04166666666667	0.666666666666667	0.333333333333333	0	3.6625	0.490658001624695	0.314378554021121	0.194963444354184
126	1.05				3.67083333333333	0.496271748135874	0.311516155758078	0.192212096106048
127	1.05833333333333	0.333333333333333	0.333333333333333	0.333333333333333	3.67916666666667	0.49876339653751	0.31244847485573	0.18878812860676
128	1.06666666666667	0.75	0.25	0	3.6875	0.496271748135874	0.314830157415079	0.188898094449047
129	1.075	0.666666666666667	0.333333333333333	0	3.69583333333333	0.497066219614417	0.31265716680637	0.190276613579212
130	1.08333333333333	0.333333333333333	0.333333333333333	0.333333333333333	3.70416666666667	0.496196111580727	0.313609467455621	0.190194420963652
131	1.09166666666667	1	0	0	3.7125	0.495784148397976	0.311973018549747	0.192242833052276
132	1.1	1	0	0	3.72083333333333	0.498310810810811	0.309121621621622	0.192567567567568
133	1.10833333333333	1	0	0	3.72916666666667	0.496265560165975	0.30954356846473	0.194190871369295
134	1.11666666666667	0.25	0.5	0.25	3.7375	0.490924092409241	0.30940594059406	0.1996699669967
135	1.125	0.666666666666667	0.333333333333333	0	3.74583333333333	0.493775933609959	0.308713692946058	0.197510373443983
136	1.13333333333333	0.5	0.5	0	3.75416666666667	0.494137353433836	0.3107202680067	0.195142378559464
137	1.14166666666667	0.666666666666667	0.333333333333333	0	3.7625	0.490049751243781	0.312603648424544	0.197346600331675
138	1.15	0.6	0.2	0.2	3.77083333333333	0.489361702127659	0.311783960720131	0.198854337152209
139	1.15833333333333	1	0	0	3.77916666666667	0.483766233766234	0.3125	0.203733766233766
140	1.16666666666667	0.571428571428571	0.285714285714286	0.142857142857143	3.7875	0.483118971061093	0.312700964630225	0.204180064308682
141	1.175	1	0	0	3.79583333333333	0.481331168831169	0.313311688311688	0.205357142857143
142	1.18333333333333	0.666666666666667	0.333333333333333	0	3.80416666666667	0.478861788617886	0.313821138211382	0.207317073170732
143	1.19166666666667				3.8125	0.480721903199344	0.309269893355209	0.210008203445447
144	1.2				3.82083333333333	0.479901558654635	0.307629204265792	0.212469237079573
145	1.20833333333333				3.82916666666667	0.481147540983607	0.305737704918033	0.213114754098361
146	1.21666666666667				3.8375	0.487115544472153	0.303408146300914	0.209476309226933
147	1.225				3.84583333333333	0.486099410278012	0.303285593934288	0.2106149957877
148	1.23333333333333				3.85416666666667	0.490467937608319	0.304159445407279	0.205372616984402
149	1.24166666666667	1	0	0	3.8625	0.490877497827976	0.30755864465682	0.201563857515204
150	1.25	1	0	0	3.87083333333333	0.494827586206896	0.307758620689655	0.197413793103448
151	1.25833333333333	1	0	0	3.87916666666667	0.491304347826087	0.309565217391304	0.199130434782609
152	1.26666666666667	1	0	0	3.8875	0.488392857142857	0.314285714285714	0.197321428571429
153	1.275	1	0	0	3.89583333333333	0.482635796972395	0.321460373998219	0.195903829029386
154	1.28333333333333				3.90416666666667	0.483348334833483	0.321332133213321	0.195319531953195
155	1.29166666666667	0.25	0.5	0.25	3.9125	0.482697426796806	0.320319432120674	0.19698314108252
156	1.3	1	0	0	3.92083333333333	0.473222124670764	0.325724319578578	0.201053555750658
157	1.30833333333333	0	0.5	0.5	3.92916666666667	0.469763365468887	0.327782646801052	0.202453987730061
158	1.31666666666667	1	0	0	3.9375	0.472318339100346	0.326989619377163	0.200692041522491
159	1.325	1	0	0	3.94583333333333	0.472774416594641	0.325842696629213	0.201382886776145
160	1.33333333333333	0.5	0.166666666666667	0.333333333333333	3.95416666666667	0.471551724137931	0.323275862068966	0.205172413793103
161	1.34166666666667	1	0	0	3.9625	0.472344161545215	0.324846356453029	0.202809482001756
162	1.35				3.97083333333333	0.475221238938053	0.324778761061947	0.2
163	1.35833333333333	0.5	0	0.5	3.97916666666667	0.474977252047316	0.327570518653321	0.197452229299363
164	1.36666666666667				3.9875	0.478139534883721	0.329302325581395	0.192558139534884
165	1.375	1	0	0	3.99583333333333	0.475700934579439	0.331775700934579	0.192523364485981
166	1.38333333333333	0.555555555555556	0.222222222222222	0.222222222222222	4.00416666666667	0.47610121836926	0.332708528584817	0.191190253045923
167	1.39166666666667				4.0125	0.482889733840304	0.328897338403042	0.188212927756654
168	1.4	1	0	0	4.02083333333333	0.486931268151016	0.329138431752178	0.183930300096805
169	1.40833333333333	0	0.5	0.5	4.02916666666667	0.490196078431372	0.332352941176471	0.177450980392157
170	1.41666666666667	1	0	0	4.0375	0.491967871485944	0.331325301204819	0.176706827309237
171	1.425	1	0	0	4.04583333333333	0.494929006085193	0.330628803245436	0.174442190669371
172	1.43333333333333	1	0	0	4.05416666666667	0.491422805247225	0.335015136226034	0.173562058526741
173	1.44166666666667				4.0625	0.490721649484536	0.337113402061856	0.172164948453608
174	1.45	0	1	0	4.07083333333333	0.485066941297631	0.341915550978373	0.173017507723996
175	1.45833333333333	1	0	0	4.07916666666667	0.486294416243655	0.341116751269036	0.17258883248731
176	1.46666666666667				4.0875	0.481037924151697	0.344311377245509	0.174650698602794
177	1.475				4.09583333333333	0.475296442687747	0.344861660079051	0.179841897233202
178	1.48333333333333				4.10416666666667	0.467174119885823	0.34919124643197	0.183634633682207
179	1.49166666666667	0.666666666666667	0.333333333333333	0	4.1125	0.466281310211946	0.347784200385356	0.185934489402698
180	1.5				4.12083333333333	0.467597208374875	0.344965104685942	0.187437686939183
181	1.50833333333333				4.12916666666667	0.472361809045226	0.343718592964824	0.18391959798995
182	1.51666666666667	1	0	0	4.1375	0.470883534136546	0.343373493975904	0.18574297188755
183	1.525	1	0	0	4.14583333333333	0.471602434077079	0.342799188640974	0.185598377281947
184	1.53333333333333	1	0	0	4.15416666666667	0.475277497477296	0.338042381432896	0.186680121089808
185	1.54166666666667	0.666666666666667	0.333333333333333	0	4.1625	0.476142131979695	0.341116751269036	0.182741116751269
186	1.55				4.17083333333333	0.480808080808081	0.339393939393939	0.17979797979798
187	1.55833333333333	1	0	0	4.17916666666667	0.482723577235772	0.339430894308943	0.177845528455285
188	1.56666666666667				4.1875	0.48618219037871	0.336745138178096	0.177072671443193
189	1.575				4.19583333333333	0.487730061349693	0.340490797546012	0.171779141104295
190	1.58333333333333				4.20416666666667	0.486788617886179	0.344512195121951	0.16869918699187
191	1.59166666666667	0	1	0	4.2125	0.483383685800604	0.343403826787513	0.173212487411883
192	1.6				4.22083333333333	0.482269503546099	0.34549138804458	0.172239108409321
193	1.60833333333333	0	1	0	4.22916666666667	0.48051948051948	0.343656343656344	0.175824175824176
194	1.61666666666667	1	0	0	4.2375	0.480558325024925	0.3419740777667	0.177467597208375
195	1.625				4.24583333333333	0.481113320079523	0.337972166998012	0.180914512922465
196	1.63333333333333				4.25416666666667	0.479	0.338	0.183
197	1.64166666666667				4.2625	0.475	0.34	0.185
198	1.65				4.27083333333333	0.476142131979695	0.341116751269036	0.182741116751269
199	1.65833333333333				4.27916666666667	0.471007121057986	0.341810783316378	0.187182095625636
200	1.66666666666667	1	0	0	4.2875	0.47319587628866	0.342268041237113	0.184536082474227
201	1.675				4.29583333333333	0.472746331236897	0.341719077568134	0.185534591194969
202	1.68333333333333				4.30416666666667	0.477707006369427	0.33864118895966	0.183651804670913
203	1.69166666666667				4.3125	0.482905982905983	0.335470085470085	0.181623931623932
204	1.7	1	0	0	4.32083333333333	0.491909385113269	0.331175836030205	0.176914778856526
205	1.70833333333333	1	0	0	4.32916666666667	0.491111111111111	0.334444444444444	0.174444444444444
206	1.71666666666667	1	0	0	4.3375	0.489772727272727	0.334090909090909	0.176136363636364
207	1.725				4.34583333333333	0.498285714285714	0.332571428571429	0.169142857142857
208	1.73333333333333				4.35416666666667	0.504761904761905	0.328571428571429	0.166666666666667
209	1.74166666666667				4.3625	0.507177033492823	0.326555023923445	0.166267942583732
210	1.75	1	0	0	4.37083333333333	0.502369668246445	0.325829383886256	0.171800947867299
211	1.75833333333333				4.37916666666667	0.505363528009535	0.32657926102503	0.168057210965435
212	1.76666666666667	1	0	0	4.3875	0.502930832356389	0.324736225087925	0.172332942555686
213	1.775				4.39583333333333	0.51056338028169	0.31924882629108	0.17018779342723
214	1.78333333333333	0.75	0.25	0	4.40416666666667	0.51303317535545	0.32345971563981	0.163507109004739
215	1.79166666666667	0	1	0	4.4125	0.515439429928741	0.319477434679335	0.165083135391924
216	1.8	1	0	0	4.42083333333333	0.520958083832335	0.31377245508982	0.165269461077844
217	1.80833333333333	1	0	0	4.42916666666667	0.521377672209026	0.31353919239905	0.165083135391924
218	1.81666666666667	1	0	0	4.4375	0.522588522588523	0.313797313797314	0.163614163614164
219	1.825				4.44583333333333	0.521951219512195	0.313414634146341	0.164634146341463
220	1.83333333333333	1	0	0	4.45416666666667	0.532338308457711	0.305970149253731	0.161691542288557
221	1.84166666666667	1	0	0	4.4625	0.531889290012034	0.304452466907341	0.163658243080626
222	1.85	1	0	0	4.47083333333333	0.535714285714286	0.302380952380952	0.161904761904762
223	1.85833333333333	1	0	0	4.47916666666667	0.536643026004728	0.302600472813239	0.160756501182033
224	1.86666666666667				4.4875	0.532721010332951	0.303099885189437	0.164179104477612
225	1.875	0.666666666666667	0.333333333333333	0	4.49583333333333	0.533484676503973	0.304199772985244	0.162315550510783
226	1.88333333333333				4.50416666666667	0.533482142857143	0.305803571428571	0.160714285714286
227	1.89166666666667	0.5	0.5	0	4.5125	0.539576365663322	0.299888517279822	0.160535117056856
228	1.9				4.52083333333333	0.534908700322234	0.299677765843179	0.165413533834587
229	1.90833333333333				4.52916666666667	0.537974683544304	0.296413502109705	0.165611814345992
230	1.91666666666667				4.5375	0.53027139874739	0.298538622129436	0.171189979123173
231	1.925				4.54583333333333	0.521341463414634	0.304878048780488	0.173780487804878
232	1.93333333333333	0.5	0.5	0	4.55416666666667	0.52008032128514	0.306224899598394	0.173694779116466
233	1.94166666666667				4.5625	0.520792079207921	0.304950495049505	0.174257425742574
234	1.95	1	0	0	4.57083333333333	0.519607843137255	0.306862745098039	0.173529411764706
235	1.95833333333333	0	0.333333333333333	0.666666666666667	4.57916666666667	0.517408123791102	0.307543520309478	0.17504835589942
236	1.96666666666667				4.5875	0.520038167938931	0.308206106870229	0.17175572519084
237	1.975	0.4	0.4	0.2	4.59583333333333	0.515669515669516	0.311490978157645	0.17283950617284
238	1.98333333333333				4.60416666666667	0.515065913370998	0.310734463276836	0.174199623352166
239	1.99166666666667	0.5	0.25	0.25	4.6125	0.51310861423221	0.311797752808989	0.175093632958802
240	2	0.75	0.25	0	4.62083333333333	0.513157894736842	0.31390977443609	0.172932330827068
241	2.00833333333333	0.5	0.5	0	4.62916666666667	0.514732965009208	0.311233885819521	0.174033149171271
242	2.01666666666667	1	0	0	4.6375	0.51910531220876	0.310344827586207	0.170549860205033
243	2.025	0.5	0.5	0	4.64583333333333	0.513463324048282	0.311977715877437	0.17455896007428
244	2.03333333333333	1	0	0	4.65416666666667	0.511563367252544	0.311748381128585	0.176688251618871
245	2.04166666666667	0.5	0.5	0	4.6625	0.508870214752568	0.315592903828198	0.175536881419234
246	2.05	0.5	0.5	0	4.67083333333333	0.506989748369059	0.316868592730662	0.17614165890028
247	2.05833333333333	1	0	0	4.67916666666667	0.507518796992481	0.316729323308271	0.175751879699248
248	2.06666666666667	0.75	0.25	0	4.6875	0.501382488479263	0.31705069124424	0.181566820276498
249	2.075	0.666666666666667	0.333333333333333	0	4.69583333333333	0.500463392029657	0.316033364226135	0.183503243744208
250	2.08333333333333	1	0	0	4.70416666666667	0.494096276112625	0.318801089918256	0.187102633969119
251	2.09166666666667				4.7125	0.495335820895522	0.32089552238806	0.183768656716418
252	2.1	1	0	0	4.72083333333333	0.489400921658986	0.324423963133641	0.186175115207373
253	2.10833333333333	1	0	0	4.72916666666667	0.490842490842491	0.324175824175824	0.184981684981685
254	2.11666666666667	0.5	0	0.5	4.7375	0.492151431209603	0.326869806094183	0.180978762696214
255	2.125	0.5	0	0.5	4.74583333333333	0.488605287146764	0.3281677301732	0.183226982680036
256	2.13333333333333	1	0	0	4.75416666666667	0.487295825771325	0.325771324863884	0.186932849364791
257	2.14166666666667	0.75	0.25	0	4.7625	0.484958979033728	0.329079307201459	0.185961713764813
258	2.15				4.77083333333333	0.482822655524605	0.332404828226555	0.184772516248839
259	2.15833333333333	0	0	1	4.77916666666667	0.483568075117371	0.334272300469484	0.182159624413146
260	2.16666666666667	1	0	0	4.7875	0.48314606741573	0.336142322097378	0.180711610486891
261	2.175				4.79583333333333	0.486817325800377	0.334274952919021	0.178907721280603
262	2.18333333333333	0	0.5	0.5	4.80416666666667	0.483114446529081	0.333020637898687	0.183864915572233
263	2.19166666666667	0	0	1	4.8125	0.47940074906367	0.338014981273408	0.182584269662921
264	2.2				4.82083333333333	0.48330241187384	0.335807050092764	0.180890538033395
265	2.20833333333333	1	0	0	4.82916666666667	0.485212569316081	0.33641404805915	0.178373382624769
266	2.21666666666667	1	0	0	4.8375	0.488700564971751	0.332391713747646	0.178907721280603
267	2.225	1	0	0	4.84583333333333	0.493358633776091	0.330170777988615	0.176470588235294
268	2.23333333333333				4.85416666666667	0.491927825261159	0.332383665716999	0.175688509021842
269	2.24166666666667	1	0	0	4.8625	0.49203373945642	0.330834114339269	0.177132146204311
270	2.25	1	0	0	4.87083333333333	0.493919550982226	0.331150608044902	0.174929840972872
271	2.25833333333333				4.87916666666667	0.487895716945996	0.335195530726257	0.176908752327747
272	2.26666666666667	0.4	0.4	0.2	4.8875	0.488415199258573	0.335495829471733	0.176088971269694
273	2.275	1	0	0	4.89583333333334	0.493061979648474	0.333950046253469	0.172987974098057
274	2.28333333333333	0.5	0.5	0	4.90416666666667	0.491387126019946	0.333635539437897	0.174977334542158
275	2.29166666666667	1	0	0	4.9125	0.492293744333636	0.330009066183137	0.177697189483228
276	2.3	1	0	0	4.92083333333333	0.495031616982836	0.332429990966576	0.172538392050587
277	2.30833333333333				4.92916666666667	0.493321460373998	0.333926981300089	0.172751558325913
278	2.31666666666667	1	0	0	4.9375	0.493403693931398	0.335971855760774	0.170624450307828
279	2.325	0.333333333333333	0.666666666666667	0	4.94583333333333	0.497827975673328	0.331885317115552	0.170286707211121
280	2.33333333333333	0	1	0	4.95416666666667	0.498699045967042	0.330442324371206	0.170858629661752
281	2.34166666666667	0.333333333333333	0.666666666666667	0	4.9625	0.502153316106804	0.329026701119724	0.168819982773471
282	2.35	0	1	0	4.97083333333333	0.50603448275862	0.326724137931034	0.167241379310345
283	2.35833333333333	1	0	0	4.97916666666667	0.506516072980017	0.328410078192876	0.165073848827107
284	2.36666666666667	0.75	0.25	0	4.9875	0.503478260869565	0.331304347826087	0.165217391304348
285	2.375	0.428571428571429	0.428571428571429	0.142857142857143	4.99583333333333	0.502626970227671	0.333625218914186	0.163747810858144
286	2.38333333333333	0.5	0.5	0	5.00416666666667	0.501739130434783	0.339130434782609	0.159130434782609
287	2.39166666666667	1	0	0	5.0125	0.502559726962457	0.338737201365188	0.158703071672355
288	2.4	0.5	0.5	0	5.02083333333333	0.504625735912531	0.334735071488646	0.160639192598823
289	2.40833333333333	0	1	0	5.02916666666667	0.502054231717338	0.33442892358258	0.163516844700082
290	2.41666666666667	0.6	0.2	0.2	5.0375	0.506053268765133	0.332526230831316	0.161420500403551
291	2.425	1	0	0	5.04583333333333	0.504396482813749	0.330935251798561	0.16466826538769
292	2.43333333333333	0	1	0	5.05416666666667	0.507131537242472	0.330427892234548	0.162440570522979
293	2.44166666666667	0.5	0.5	0	5.0625	0.504327301337529	0.328874901652242	0.166797797010228
294	2.45	0	1	0	5.07083333333333	0.49645948072384	0.335169158143194	0.168371361132966
295	2.45833333333333	0.666666666666667	0.333333333333333	0	5.07916666666667	0.497259201252937	0.334377447141738	0.168363351605325
296	2.46666666666667	0	1	0	5.0875	0.495739736638265	0.334624322230829	0.169635941130906
297	2.475	0.5	0.5	0	5.09583333333333	0.494181536074476	0.335919317300233	0.169899146625291
298	2.48333333333333	0.4	0.4	0.2	5.10416666666667	0.495726495726496	0.334887334887335	0.169386169386169
299	2.49166666666667	0.666666666666667	0.333333333333333	0	5.1125	0.497297297297297	0.332818532818533	0.16988416988417
300	2.5	0.5	0.5	0	5.12083333333333	0.497706422018349	0.331039755351682	0.171253822629969
301	2.50833333333333	0.5	0.5	0	5.12916666666666	0.498107494322483	0.331566994700984	0.170325510976533
302	2.51666666666667	0.5	0.5	0	5.1375	0.49251497005988	0.337574850299401	0.169910179640719
303	2.525	0.666666666666667	0.333333333333333	0	5.14583333333333	0.486918604651163	0.338662790697674	0.174418604651163
304	2.53333333333333	0.666666666666667	0.333333333333333	0	5.15416666666667	0.481876332622601	0.339729921819474	0.178393745557925
305	2.54166666666667	0.5	0.5	0	5.1625	0.482590529247911	0.337743732590529	0.17966573816156
306	2.55	0.8	0.2	0	5.17083333333333	0.476288659793814	0.33745704467354	0.186254295532646
307	2.55833333333333	0.454545454545455	0.363636363636364	0.181818181818182	5.17916666666667	0.475895316804408	0.337465564738292	0.1866391184573
308	2.56666666666667	0.666666666666667	0	0.333333333333333	5.1875	0.476519337016574	0.335635359116022	0.187845303867403
309	2.575	0.666666666666667	0.333333333333333	0	5.19583333333333	0.471606648199446	0.340027700831025	0.188365650969529
310	2.58333333333333	1	0	0	5.20416666666667	0.472067039106145	0.337988826815642	0.189944134078212
311	2.59166666666667	1	0	0	5.2125	0.474125874125874	0.337062937062937	0.188811188811189
312	2.6				5.22083333333333	0.469601677148847	0.340321453529001	0.190076869322152
313	2.60833333333333	0.5	0.25	0.25	5.22916666666667	0.465972222222222	0.339583333333333	0.194444444444444
314	2.61666666666667	0.714285714285714	0.142857142857143	0.142857142857143	5.2375	0.469516468114927	0.335669236159776	0.194814295725298
315	2.625	0.5	0.5	0	5.24583333333334	0.472358292512246	0.332400279916025	0.195241427571728
316	2.63333333333333	1	0	0	5.25416666666667	0.472045293701345	0.328379334748761	0.199575371549894
317	2.64166666666667	0.666666666666667	0.333333333333333	0	5.2625	0.466760961810467	0.33026874115983	0.202970297029703
318	2.65	0.5	0.166666666666667	0.333333333333333	5.27083333333333	0.466143977191732	0.332145402708482	0.201710620099786
319	2.65833333333333	0.6	0.4	0	5.27916666666667	0.46433770014556	0.333333333333333	0.202328966521106
320	2.66666666666667	0.35	0.35	0.3	5.2875	0.464206642066421	0.330627306273063	0.205166051660517
321	2.675	0.444444444444444	0.444444444444444	0.111111111111111	5.29583333333333	0.464391691394659	0.330860534124629	0.204747774480712
322	2.68333333333333	0.642857142857143	0.214285714285714	0.142857142857143	5.30416666666666	0.46390977443609	0.330827067669173	0.205263157894737
323	2.69166666666667	0.545454545454545	0.272727272727273	0.181818181818182	5.3125	0.469742813918306	0.327534039334342	0.202723146747352
324	2.7	0.533333333333333	0.266666666666667	0.2	5.32083333333333	0.473003802281369	0.320152091254753	0.206844106463878
325	2.70833333333333	0.45	0.35	0.2	5.32916666666667	0.473276529821844	0.316034082106894	0.210689388071263
326	2.71666666666667	0.533333333333333	0.333333333333333	0.133333333333333	5.3375	0.473109898674981	0.315666406858924	0.211223694466095
327	2.725	0.533333333333333	0.2	0.266666666666667	5.34583333333333	0.475524475524476	0.310800310800311	0.213675213675214
328	2.73333333333333	0.5	0.5	0	5.35416666666667	0.477855477855478	0.309246309246309	0.212898212898213
329	2.74166666666667	0.55	0.2	0.25	5.3625	0.48046875	0.30859375	0.2109375
330	2.75	0.666666666666667	0.266666666666667	0.0666666666666667	5.37083333333333	0.481510621557829	0.307631785995279	0.210857592446892
331	2.75833333333333	0.714285714285714	0.214285714285714	0.0714285714285714	5.37916666666667	0.488691437802908	0.302100161550889	0.209208400646204
332	2.76666666666667	0.5	0.333333333333333	0.166666666666667	5.3875	0.493548387096774	0.295967741935484	0.210483870967742
333	2.775	0.545454545454545	0.318181818181818	0.136363636363636	5.39583333333333	0.497921862011637	0.295095594347465	0.206982543640898
334	2.78333333333333	0.6875	0.1875	0.125	5.40416666666667	0.506024096385542	0.292598967297762	0.201376936316695
335	2.79166666666667	0.533333333333333	0.333333333333333	0.133333333333333	5.4125	0.507853403141361	0.294066317626527	0.198080279232112
336	2.8	0.548387096774194	0.354838709677419	0.0967741935483871	5.42083333333333	0.515929203539823	0.292035398230088	0.192035398230089
337	2.80833333333333	0.5	0.318181818181818	0.181818181818182	5.42916666666667	0.511728931364031	0.289313640312771	0.198957428323197
338	2.81666666666667	0.608695652173913	0.304347826086957	0.0869565217391304	5.4375	0.514360313315927	0.288946910356832	0.196692776327241
339	2.825	0.444444444444444	0.277777777777778	0.277777777777778	5.44583333333333	0.516100957354221	0.286335944299391	0.197563098346388
340	2.83333333333333	0.5	0.375	0.125	5.45416666666667	0.514042553191489	0.290212765957447	0.195744680851064
341	2.84166666666667	0.592592592592593	0.296296296296296	0.111111111111111	5.4625	0.509166666666667	0.2925	0.198333333333333
342	2.85	0.318181818181818	0.431818181818182	0.25	5.47083333333333	0.51258389261745	0.287751677852349	0.199664429530201
343	2.85833333333333	0.470588235294118	0.294117647058823	0.235294117647059	5.47916666666666	0.513311148086522	0.290349417637271	0.196339434276206
344	2.86666666666667	0.545454545454545	0.272727272727273	0.181818181818182	5.4875	0.512295081967213	0.29344262295082	0.194262295081967
345	2.875	0.392857142857143	0.321428571428571	0.285714285714286	5.49583333333333	0.510220768601799	0.295175797219951	0.19460343417825
346	2.88333333333333	0.555555555555556	0.277777777777778	0.166666666666667	5.50416666666666	0.509881422924901	0.294861660079051	0.195256916996047
347	2.89166666666667	0.5	0.2	0.3	5.5125	0.511444356748224	0.293606945540647	0.194948697711129
348	2.9	0.41025641025641	0.282051282051282	0.307692307692308	5.52083333333333	0.509062253743105	0.293932230102443	0.197005516154452
349	2.90833333333333	0.35	0.3	0.35	5.52916666666667	0.510046367851623	0.292890262751159	0.197063369397218
350	2.91666666666667	0.392156862745098	0.352941176470588	0.254901960784314	5.5375	0.503427265803504	0.297029702970297	0.199543031226199
351	2.925	0.444444444444444	0.333333333333333	0.222222222222222	5.54583333333333	0.504531722054381	0.29607250755287	0.199395770392749
352	2.93333333333333	0.526315789473684	0.31578947368421	0.157894736842105	5.55416666666667	0.503765060240964	0.298192771084337	0.198042168674699
353	2.94166666666667	0.53125	0.3125	0.15625	5.5625	0.501492537313433	0.298507462686567	0.2
354	2.95	0.52	0.32	0.16	5.57083333333333	0.499258160237389	0.304154302670623	0.196587537091988
355	2.95833333333333	0.577777777777778	0.266666666666667	0.155555555555556	5.57916666666667	0.5	0.307069219440353	0.192930780559646
356	2.96666666666667	0.586206896551724	0.310344827586207	0.103448275862069	5.5875	0.498915401301518	0.308749096167751	0.19233550253073
357	2.975	0.586206896551724	0.275862068965517	0.137931034482759	5.59583333333334	0.4950213371266	0.311522048364154	0.193456614509246
358	2.98333333333333	0.51219512195122	0.292682926829268	0.195121951219512	5.60416666666667	0.491228070175439	0.31578947368421	0.192982456140351
359	2.99166666666667	0.408450704225352	0.323943661971831	0.267605633802817	5.6125	0.484700973574409	0.319193324061196	0.196105702364395
360	3	0.555555555555556	0.305555555555556	0.138888888888889	5.62083333333333	0.479338842975207	0.323002754820937	0.197658402203857
361	3.00833333333333	0.48936170212766	0.319148936170213	0.191489361702128	5.62916666666667	0.471544715447154	0.326558265582656	0.20189701897019
362	3.01666666666667	0.482142857142857	0.321428571428571	0.196428571428571	5.6375	0.469993256911666	0.325691166554282	0.204315576534053
363	3.025	0.378378378378378	0.351351351351351	0.27027027027027	5.64583333333333	0.471134704711347	0.323822163238222	0.205043132050431
364	3.03333333333333	0.458333333333333	0.395833333333333	0.145833333333333	5.65416666666667	0.470980653769179	0.323549032688459	0.205470313542362
365	3.04166666666667	0.529411764705882	0.352941176470588	0.117647058823529	5.6625	0.468770545693623	0.324128862590401	0.207100591715976
366	3.05	0.5	0.333333333333333	0.166666666666667	5.67083333333333	0.466025641025641	0.325	0.208974358974359
367	3.05833333333333	0.366666666666667	0.366666666666667	0.266666666666667	5.67916666666667	0.46606914212548	0.327784891165173	0.206145966709347
368	3.06666666666667	0.395348837209302	0.418604651162791	0.186046511627907	5.6875	0.464968152866242	0.328662420382166	0.206369426751592
369	3.075	0.65625	0.28125	0.0625	5.69583333333333	0.463722397476341	0.329968454258675	0.206309148264984
370	3.08333333333333	0.416666666666667	0.416666666666667	0.166666666666667	5.70416666666667	0.462658227848101	0.332278481012658	0.205063291139241
371	3.09166666666667	0.527272727272727	0.290909090909091	0.181818181818182	5.7125	0.45770202020202	0.333964646464646	0.208333333333333
372	3.1	0.51219512195122	0.341463414634146	0.146341463414634	5.72083333333333	0.457178065311152	0.335797905113986	0.207024029574861
373	3.10833333333333	0.560975609756098	0.195121951219512	0.24390243902439	5.72916666666667	0.451612903225806	0.339307048984468	0.209080047789725
374	3.11666666666667	0.4375	0.333333333333333	0.229166666666667	5.7375	0.445139283683911	0.341102899374645	0.213757816941444
375	3.125	0.421052631578947	0.394736842105263	0.184210526315789	5.74583333333333	0.446612466124661	0.342005420054201	0.211382113821138
376	3.13333333333333	0.531914893617021	0.297872340425532	0.170212765957447	5.75416666666667	0.445259298061812	0.345206914614982	0.209533787323206
377	3.14166666666667	0.395348837209302	0.325581395348837	0.27906976744186	5.7625	0.442163244867301	0.350025037556334	0.207811717576365
378	3.15	0.363636363636364	0.386363636363636	0.25	5.77083333333334	0.443655303030303	0.348958333333333	0.207386363636364
379	3.15833333333333	0.558139534883721	0.255813953488372	0.186046511627907	5.77916666666667	0.439387111311402	0.351059035601622	0.209553853086976
380	3.16666666666667	0.491803278688525	0.311475409836066	0.19672131147541	5.7875	0.436776682383198	0.35147878268324	0.211744534933562
381	3.175	0.526315789473684	0.31578947368421	0.157894736842105	5.79583333333333	0.434995911692559	0.354456255110384	0.210547833197056
382	3.18333333333333	0.431034482758621	0.275862068965517	0.293103448275862	5.80416666666667	0.433655705996132	0.354352030947776	0.211992263056093
383	3.19166666666667	0.414634146341463	0.390243902439024	0.195121951219512	5.8125	0.432029795158287	0.353817504655493	0.21415270018622
384	3.2	0.53125	0.3125	0.15625	5.82083333333333	0.430203498750446	0.35237415208854	0.217422349161014
385	3.20833333333333	0.408163265306122	0.36734693877551	0.224489795918367	5.82916666666666	0.427980702963473	0.351826326671261	0.220192970365265
386	3.21666666666667	0.372549019607843	0.392156862745098	0.235294117647059	5.8375	0.42474363215349	0.351306649024148	0.223949718822362
387	3.225	0.51219512195122	0.341463414634146	0.146341463414634	5.84583333333333	0.422386144964721	0.352790250160359	0.22482360487492
388	3.23333333333333	0.529411764705882	0.323529411764706	0.147058823529412	5.85416666666667	0.42015503875969	0.351937984496124	0.227906976744186
389	3.24166666666667	0.571428571428571	0.4	0.0285714285714286	5.8625	0.420766676728041	0.351041352248717	0.228191971023242
390	3.25	0.703703703703704	0.259259259259259	0.037037037037037	5.87083333333333	0.421251819505095	0.35080058224163	0.227947598253275
391	3.25833333333333	0.5	0.357142857142857	0.142857142857143	5.87916666666667	0.422624174562159	0.350559862187769	0.226815963250072
392	3.26666666666667	0.46875	0.34375	0.1875	5.8875	0.423076923076923	0.35120718697361	0.225715889949467
393	3.275	0.666666666666667	0.19047619047619	0.142857142857143	5.89583333333333	0.423236514522822	0.352697095435685	0.224066390041494
394	3.28333333333333	0.558823529411765	0.352941176470588	0.0882352941176471	5.90416666666667	0.423284710967045	0.353052404105889	0.223662884927066
395	3.29166666666667	0.523809523809524	0.333333333333333	0.142857142857143	5.9125	0.421555614547385	0.354393416511813	0.224050968940802
396	3.3	0.46551724137931	0.344827586206897	0.189655172413793	5.92083333333333	0.420289855072464	0.355204216073781	0.224505928853755
397	3.30833333333333	0.545454545454545	0.363636363636364	0.0909090909090909	5.92916666666667	0.419698544698545	0.356548856548857	0.223752598752599
398	3.31666666666667	0.454545454545455	0.363636363636364	0.181818181818182	5.9375	0.418186488569227	0.358078602620087	0.223734908810686
399	3.325	0.382978723404255	0.319148936170213	0.297872340425532	5.94583333333333	0.419047619047619	0.357644110275689	0.223308270676692
400	3.33333333333333	0.566666666666667	0.333333333333333	0.1	5.95416666666667	0.418855880186595	0.357476061870857	0.223668057942548
401	3.34166666666667	0.529411764705882	0.294117647058823	0.176470588235294	5.9625	0.420633003140855	0.358782314568736	0.220584682290408
402	3.35	0.517857142857143	0.321428571428571	0.160714285714286	5.97083333333333	0.420977353992849	0.360429082240763	0.218593563766389
403	3.35833333333333	0.68	0.28	0.04	5.97916666666667	0.422369042000944	0.359367626238792	0.218263331760264
404	3.36666666666667	0.52	0.2	0.28	5.9875	0.423149457802923	0.35997171145686	0.216878830740217
405	3.375	0.59375	0.25	0.15625	5.99583333333333	0.420310296191819	0.361542078044194	0.218147625763987
406	3.38333333333333	0.470588235294118	0.264705882352941	0.264705882352941	6.00416666666666	0.418561049917975	0.36301851417858	0.218420435903445
407	3.39166666666667	0.6	0.35	0.05	6.0125	0.418059424326834	0.362581244196843	0.219359331476323
408	3.4	0.576923076923077	0.230769230769231	0.192307692307692	6.02083333333333	0.416511627906977	0.364186046511628	0.219302325581395
409	3.40833333333333	0.523809523809524	0.380952380952381	0.0952380952380952	6.02916666666667	0.417112299465241	0.365263892118112	0.217623808416647
410	3.41666666666667	0.5	0.333333333333333	0.166666666666667	6.0375	0.419316843345112	0.367020023557126	0.213663133097762
411	3.425	0.486486486486487	0.297297297297297	0.216216216216216	6.04583333333333	0.416765332701871	0.367511247928013	0.215723419370116
412	3.43333333333333	0.433333333333333	0.366666666666667	0.2	6.05416666666667	0.415735678630853	0.369622058473972	0.214642262895175
413	3.44166666666667	0.689655172413793	0.241379310344828	0.0689655172413793	6.0625	0.413038305971925	0.373542707589817	0.213418986438258
414	3.45	0.577777777777778	0.2	0.222222222222222	6.07083333333333	0.414163090128755	0.374821173104435	0.21101573676681
415	3.45833333333333	0.6	0.266666666666667	0.133333333333333	6.07916666666667	0.412807183364839	0.376417769376182	0.210775047258979
416	3.46666666666667	0.53125	0.40625	0.0625	6.0875	0.413768630234209	0.378519044239413	0.207712325526378
417	3.475	0.411764705882353	0.411764705882353	0.176470588235294	6.09583333333334	0.41438679245283	0.37877358490566	0.206839622641509
418	3.48333333333333	0.425531914893617	0.319148936170213	0.25531914893617	6.10416666666667	0.415224092957079	0.379416646905383	0.205359260137539
419	3.49166666666667	0.476190476190476	0.285714285714286	0.238095238095238	6.1125	0.415872259294566	0.381315538608198	0.202812202097235
420	3.5	0.580645161290323	0.193548387096774	0.225806451612903	6.12083333333333	0.416366690664747	0.382529397648188	0.201103911687065
421	3.50833333333333	0.46875	0.34375	0.1875	6.12916666666667	0.416805920267367	0.383146335640964	0.200047744091669
422	3.51666666666667	0.551724137931034	0.344827586206897	0.103448275862069	6.1375	0.414936769267478	0.384156525888809	0.200906704843713
423	3.525	0.517241379310345	0.310344827586207	0.172413793103448	6.14583333333333	0.414680648236415	0.38512869399428	0.200190657769304
424	3.53333333333333	0.511111111111111	0.355555555555556	0.133333333333333	6.15416666666667	0.413882966121772	0.385927505330491	0.200189528547737
425	3.54166666666667	0.4375	0.333333333333333	0.229166666666667	6.1625	0.412597310686483	0.386647794291106	0.200754895022411
426	3.55	0.517241379310345	0.206896551724138	0.275862068965517	6.17083333333333	0.411915887850467	0.387616822429907	0.200467289719626
427	3.55833333333333	0.488372093023256	0.302325581395349	0.209302325581395	6.17916666666666	0.412119804968656	0.38727652658463	0.200603668446715
428	3.56666666666667	0.454545454545455	0.386363636363636	0.159090909090909	6.1875	0.411589555657352	0.387540082455337	0.200870361887311
429	3.575	0.527777777777778	0.333333333333333	0.138888888888889	6.19583333333333	0.410132966529115	0.38835396607061	0.201513067400275
430	3.58333333333333	0.465116279069767	0.325581395348837	0.209302325581395	6.20416666666667	0.409925220938137	0.387038295943802	0.20303648311806
431	3.59166666666667	0.386363636363636	0.340909090909091	0.272727272727273	6.2125	0.407606263982103	0.386353467561521	0.206040268456376
432	3.6	0.607142857142857	0.214285714285714	0.178571428571429	6.22083333333333	0.405537098560354	0.386267995570321	0.208194905869324
433	3.60833333333333	0.6	0.285714285714286	0.114285714285714	6.22916666666667	0.403331871985971	0.386672512056116	0.209995615957913
434	3.61666666666667	0.454545454545455	0.333333333333333	0.212121212121212	6.2375	0.401521739130435	0.386304347826087	0.212173913043478
435	3.625	0.5	0.236842105263158	0.263157894736842	6.24583333333333	0.401899417224261	0.385711202244766	0.212389380530973
436	3.63333333333333	0.529411764705882	0.323529411764706	0.147058823529412	6.25416666666667	0.401662049861496	0.385041551246537	0.213296398891967
437	3.64166666666667	0.470588235294118	0.294117647058823	0.235294117647059	6.2625	0.401656754460493	0.386151231945624	0.212192013593883
438	3.65	0.653846153846154	0.230769230769231	0.115384615384615	6.27083333333334	0.402988215488216	0.384680134680135	0.21233164983165
439	3.65833333333333	0.51063829787234	0.319148936170213	0.170212765957447	6.27916666666667	0.403053754444677	0.383392595691278	0.213553649864045
440	3.66666666666667	0.549019607843137	0.294117647058823	0.156862745098039	6.2875	0.401196369636964	0.382013201320132	0.216790429042904
441	3.675	0.625	0.25	0.125	6.29583333333333	0.402576160294418	0.381925986505827	0.215497853199755
442	3.68333333333333	0.426229508196721	0.40983606557377	0.163934426229508	6.30416666666667	0.403311529026983	0.381439084219133	0.215249386753884
443	3.69166666666667	0.484848484848485	0.363636363636364	0.151515151515152	6.3125	0.404104022754978	0.380942706216985	0.214953271028037
444	3.7	0.486486486486487	0.351351351351351	0.162162162162162	6.32083333333333	0.40349451442503	0.380942706216985	0.215562779357984
445	3.70833333333333	0.425531914893617	0.361702127659574	0.212765957446808	6.32916666666667	0.404752233956133	0.381194151096669	0.214053614947197
446	3.71666666666667	0.51063829787234	0.340425531914894	0.148936170212766	6.3375	0.404573972879984	0.381096943938474	0.214329083181542
447	3.725	0.471698113207547	0.264150943396226	0.264150943396226	6.34583333333333	0.404587900933821	0.381648396264718	0.213763702801462
448	3.73333333333333	0.454545454545455	0.318181818181818	0.227272727272727	6.35416666666666	0.403691813804173	0.383025682182985	0.213282504012841
449	3.74166666666667	0.425531914893617	0.361702127659574	0.212765957446808	6.3625	0.40193561129765	0.384554611890184	0.213509776812167
450	3.75	0.444444444444444	0.333333333333333	0.222222222222222	6.37083333333333	0.399258825824069	0.384630388141213	0.216110786034718
451	3.75833333333333	0.56140350877193	0.245614035087719	0.192982456140351	6.37916666666667	0.396691035013467	0.385917660638707	0.217391304347826
452	3.76666666666667	0.522727272727273	0.25	0.227272727272727	6.3875	0.395742254324273	0.386808591522524	0.217449154153203
453	3.775	0.4	0.375	0.225	6.39583333333333	0.393063583815029	0.38728323699422	0.219653179190751
454	3.78333333333333	0.516129032258065	0.32258064516129	0.161290322580645	6.40416666666667	0.391408554572271	0.387352507374631	0.221238938053097
455	3.79166666666667	0.666666666666667	0.208333333333333	0.125	6.4125	0.390841896520642	0.387777176852353	0.221380926627006
456	3.8	0.6	0.257142857142857	0.142857142857143	6.42083333333333	0.389264130821187	0.388553146107359	0.222182723071454
457	3.80833333333333	0.405405405405405	0.378378378378378	0.216216216216216	6.42916666666667	0.388512927294812	0.38868644803054	0.222800624674649
458	3.81666666666667	0.466666666666667	0.333333333333333	0.2	6.4375	0.389628113271921	0.388604571818492	0.221767314909587
459	3.825	0.5	0.384615384615385	0.115384615384615	6.44583333333333	0.38939823303884	0.390065010835139	0.220536756126021
460	3.83333333333333	0.456521739130435	0.282608695652174	0.260869565217391	6.45416666666667	0.38798353909465	0.391111111111111	0.220905349794239
461	3.84166666666667	0.452380952380952	0.261904761904762	0.285714285714286	6.4625	0.38921188630491	0.390342377260982	0.220445736434109
462	3.85	0.510204081632653	0.26530612244898	0.224489795918367	6.47083333333333	0.38789130780232	0.390433815350389	0.221674876847291
463	3.85833333333333	0.428571428571429	0.285714285714286	0.285714285714286	6.47916666666667	0.387192735243463	0.391106935963676	0.22170032879286
464	3.86666666666667	0.576923076923077	0.307692307692308	0.115384615384615	6.4875	0.388184348901949	0.390968141045469	0.220847510052583
465	3.875	0.518518518518518	0.296296296296296	0.185185185185185	6.49583333333333	0.387215170515369	0.392261813732987	0.220523015751644
466	3.88333333333333	0.41304347826087	0.369565217391304	0.217391304347826	6.50416666666667	0.387306876704029	0.392759769766737	0.219933353529234
467	3.89166666666667	0.46	0.28	0.26	6.5125	0.386500300661455	0.392363199037883	0.221136500300661
468	3.9	0.416666666666667	0.277777777777778	0.305555555555556	6.52083333333333	0.384295680569987	0.393943891940033	0.221760427489981
469	3.90833333333333	0.491525423728814	0.322033898305085	0.186440677966102	6.52916666666666	0.385611299102545	0.393555980579667	0.220832720317787
470	3.91666666666667	0.512820512820513	0.307692307692308	0.179487179487179	6.5375	0.386614401858304	0.393437862950058	0.219947735191638
471	3.925	0.533333333333333	0.266666666666667	0.2	6.54583333333333	0.386000288059916	0.39406596572087	0.219933746219214
472	3.93333333333333	0.46	0.32	0.22	6.55416666666667	0.385769395627947	0.394056293756251	0.220174310615802
473	3.94166666666667	0.454545454545455	0.303030303030303	0.242424242424242	6.5625	0.387211620620906	0.39290800341783	0.219880375961265
474	3.95	0.526315789473684	0.289473684210526	0.184210526315789	6.57083333333333	0.38733389878428	0.393129770992366	0.219536330223353
475	3.95833333333333	0.633333333333333	0.3	0.0666666666666667	6.57916666666667	0.386223344556678	0.393799102132435	0.219977553310887
476	3.96666666666667	0.483870967741936	0.354838709677419	0.161290322580645	6.5875	0.385899040467251	0.393130301766097	0.220970657766653
477	3.975	0.7	0.25	0.05	6.59583333333334	0.384880198292481	0.393417791242082	0.221702010465436
478	3.98333333333333	0.463414634146341	0.414634146341463	0.121951219512195	6.60416666666667	0.385070926869577	0.393471973557361	0.221457099573062
479	3.99166666666667	0.517857142857143	0.357142857142857	0.125	6.6125	0.384893085254096	0.393779505692863	0.221327409053041
480	4	0.314285714285714	0.4	0.285714285714286	6.62083333333333	0.385194479297365	0.395232120451694	0.219573400250941
481	4.00833333333333	0.518518518518518	0.37037037037037	0.111111111111111	6.62916666666667	0.384883558778413	0.394226746618324	0.220889694603263
482	4.01666666666667	0.382978723404255	0.425531914893617	0.191489361702128	6.6375	0.384883073496659	0.393930957683742	0.221185968819599
483	4.025	0.392857142857143	0.392857142857143	0.214285714285714	6.64583333333333	0.385423966362999	0.393833216538192	0.220742817098809
484	4.03333333333333	0.48936170212766	0.297872340425532	0.212765957446808	6.65416666666667	0.385913116828342	0.393926613243357	0.2201602699283
485	4.04166666666667	0.305555555555556	0.416666666666667	0.277777777777778	6.6625	0.386395910252769	0.393780176086339	0.219823913660892
486	4.05	0.486486486486487	0.324324324324324	0.189189189189189	6.67083333333333	0.388262173354277	0.392260459802942	0.219477366842782
487	4.05833333333333	0.480769230769231	0.346153846153846	0.173076923076923	6.67916666666667	0.388367729831144	0.39183143310723	0.219800837061625
488	4.06666666666667	0.483870967741936	0.290322580645161	0.225806451612903	6.6875	0.387087350277534	0.39234589541338	0.220566754309086
489	4.075	0.448275862068966	0.275862068965517	0.275862068965517	6.69583333333333	0.387742988573972	0.391452737794925	0.220804273631103
490	4.08333333333333	0.48	0.32	0.2	6.70416666666666	0.388813915129705	0.391213075423602	0.219973009446694
491	4.09166666666667	0.545454545454545	0.242424242424242	0.212121212121212	6.7125	0.388436106412425	0.392126710748885	0.21943718283869
492	4.1	0.555555555555556	0.333333333333333	0.111111111111111	6.72083333333333	0.390042141407835	0.391759013578898	0.218198845013267
493	4.10833333333333	0.555555555555556	0.333333333333333	0.111111111111111	6.72916666666667	0.392326139088729	0.390727418065547	0.216946442845723
494	4.11666666666667	0.476190476190476	0.428571428571429	0.0952380952380952	6.7375	0.393736747675746	0.390474637090197	0.215788615234056
495	4.125	0.541666666666667	0.333333333333333	0.125	6.74583333333333	0.394715111478117	0.389595375722543	0.215689512799339
496	4.13333333333333	0.612903225806452	0.258064516129032	0.129032258064516	6.75416666666667	0.395007589812785	0.388767077078765	0.21622533310845
497	4.14166666666667	0.580645161290323	0.258064516129032	0.161290322580645	6.7625	0.396262002743484	0.388888888888889	0.214849108367627
498	4.15	0.521739130434783	0.391304347826087	0.0869565217391304	6.77083333333334	0.397741094700261	0.388184187662902	0.214074717636837
499	4.15833333333333	0.542857142857143	0.285714285714286	0.171428571428571	6.77916666666667	0.396051712089448	0.388714185883997	0.215234102026555
500	4.16666666666667	0.620689655172414	0.275862068965517	0.103448275862069	6.7875	0.395925597874225	0.388485385296723	0.215589016829052
501	4.175	0.428571428571429	0.4	0.171428571428571	6.79583333333333	0.396754636233951	0.386947218259629	0.216298145506419
502	4.18333333333333	0.413793103448276	0.379310344827586	0.206896551724138	6.80416666666667	0.398488120950324	0.385529157667387	0.215982721382289
503	4.19166666666667	0.294117647058823	0.441176470588235	0.264705882352941	6.8125	0.398915989159892	0.385185185185185	0.215898825654923
504	4.2	0.538461538461538	0.288461538461538	0.173076923076923	6.82083333333333	0.400363636363636	0.383818181818182	0.215818181818182
505	4.20833333333333	0.468085106382979	0.382978723404255	0.148936170212766	6.82916666666667	0.402387511478421	0.381267217630854	0.216345270890725
506	4.21666666666667	0.341463414634146	0.365853658536585	0.292682926829268	6.8375	0.404377666481172	0.380634390651085	0.214987942867742
507	4.225	0.406779661016949	0.389830508474576	0.203389830508475	6.84583333333333	0.407503714710253	0.37704309063893	0.215453194650817
508	4.23333333333333	0.428571428571429	0.392857142857143	0.178571428571429	6.85416666666667	0.408560311284047	0.375579025384473	0.21586066333148
509	4.24166666666667	0.666666666666667	0.238095238095238	0.0952380952380952	6.8625	0.411363217118613	0.372624976941524	0.216011805939863
510	4.25	0.444444444444444	0.37037037037037	0.185185185185185	6.87083333333333	0.411895086811969	0.370705578130772	0.217399335057259
511	4.25833333333333	0.464285714285714	0.357142857142857	0.178571428571429	6.87916666666666	0.41404090657822	0.369080523309379	0.216878570112401
512	4.26666666666667	0.378378378378378	0.432432432432432	0.189189189189189	6.8875	0.417444901008592	0.366828539409787	0.215726559581621
513	4.275	0.515151515151515	0.242424242424242	0.242424242424242	6.89583333333333	0.418495591821422	0.365597448883887	0.215906959294691
514	4.28333333333333	0.51219512195122	0.365853658536585	0.121951219512195	6.90416666666667	0.419342652058935	0.365130336229694	0.215527011711371
515	4.29166666666667	0.439024390243902	0.365853658536585	0.195121951219512	6.9125	0.420800612909404	0.364106493009002	0.215092894081594
516	4.3	0.548387096774194	0.32258064516129	0.129032258064516	6.92083333333333	0.419876733436056	0.364984591679507	0.215138674884438
517	4.30833333333333	0.555555555555556	0.288888888888889	0.155555555555556	6.92916666666667	0.42152466367713	0.363813608890622	0.214661727432248
518	4.31666666666667	0.53125	0.40625	0.0625	6.9375	0.421700879765396	0.362463343108504	0.2158357771261
519	4.325	0.428571428571429	0.4	0.171428571428571	6.94583333333334	0.421073247160204	0.362122992557775	0.216803760282021
520	4.33333333333333	0.382352941176471	0.294117647058823	0.323529411764706	6.95416666666667	0.421383647798742	0.362224842767296	0.216391509433962
521	4.34166666666667	0.518518518518518	0.296296296296296	0.185185185185185	6.9625	0.420136852394917	0.362854349951124	0.217008797653959
522	4.35	0.46875	0.28125	0.25	6.97083333333333	0.421537857983523	0.361906630051	0.216555511965477
523	4.35833333333333	0.55	0.25	0.2	6.97916666666667	0.420549814778709	0.363813608890622	0.215636576330669
524	4.36666666666667	0.5	0.25	0.25	6.9875	0.419891640866873	0.365518575851393	0.214589783281734
525	4.375	0.444444444444444	0.333333333333333	0.222222222222222	6.99583333333333	0.421984435797665	0.364007782101167	0.214007782101167
526	4.38333333333333	0.483870967741936	0.32258064516129	0.193548387096774	7.00416666666667	0.422403733955659	0.364644107351225	0.212952158693115
527	4.39166666666667	0.75	0.25	0	7.0125	0.423293797394517	0.363406572039666	0.213299630565818
528	4.4	0.285714285714286	0.428571428571429	0.285714285714286	7.02083333333333	0.422834645669291	0.364370078740157	0.212795275590551
529	4.40833333333333	0.681818181818182	0.272727272727273	0.0454545454545455	7.02916666666667	0.424030387844862	0.364454218312675	0.211515393842463
530	4.41666666666667	0.769230769230769	0.153846153846154	0.0769230769230769	7.0375	0.424618514750763	0.365208545269583	0.210172939979654
531	4.425	0.608695652173913	0.304347826086957	0.0869565217391304	7.04583333333333	0.426155115511551	0.365305280528053	0.208539603960396
532	4.43333333333333	0.608695652173913	0.260869565217391	0.130434782608696	7.05416666666667	0.425709515859766	0.366235392320534	0.208055091819699
533	4.44166666666667	0.56	0.32	0.12	7.0625	0.424893617021277	0.366170212765957	0.208936170212766
534	4.45	0.56	0.36	0.08	7.07083333333333	0.423659169550173	0.366349480968858	0.209991349480969
535	4.45833333333333	0.407407407407407	0.407407407407407	0.185185185185185	7.07916666666667	0.422559652928416	0.366811279826464	0.210629067245119
536	4.46666666666667	0.527777777777778	0.333333333333333	0.138888888888889	7.0875	0.421806167400881	0.367621145374449	0.21057268722467
537	4.475	0.5	0.333333333333333	0.166666666666667	7.09583333333333	0.419441340782123	0.370279329608939	0.210279329608939
538	4.48333333333333	0.5	0.333333333333333	0.166666666666667	7.10416666666667	0.41923774954628	0.370689655172414	0.210072595281307
539	4.49166666666667	0.482758620689655	0.241379310344828	0.275862068965517	7.1125	0.418072567598798	0.371157846082736	0.210769586318465
540	4.5	0.545454545454545	0.409090909090909	0.0454545454545455	7.12083333333334	0.420334196281478	0.36996940456578	0.209696399152742
541	4.50833333333333	0.428571428571429	0.30952380952381	0.261904761904762	7.12916666666667	0.4203529127387	0.370800096688422	0.208846990572879
542	4.51666666666667	0.555555555555556	0.305555555555556	0.138888888888889	7.1375	0.41801272638277	0.372491434165443	0.209495839451787
543	4.525	0.6	0.36	0.04	7.14583333333333	0.417832167832168	0.372377622377622	0.20979020979021
544	4.53333333333333	0.564102564102564	0.282051282051282	0.153846153846154	7.15416666666667	0.417134115247323	0.372259051504335	0.210606833248343
545	4.54166666666667	0.558823529411765	0.235294117647059	0.205882352941176	7.1625	0.417548387096774	0.372129032258065	0.210322580645161
546	4.55	0.552631578947368	0.31578947368421	0.131578947368421	7.17083333333333	0.418580100290314	0.372129849564529	0.209290050145157
547	4.55833333333333	0.636363636363636	0.272727272727273	0.0909090909090909	7.17916666666667	0.418348130212537	0.373419424266882	0.208232445520581
548	4.56666666666667	0.515151515151515	0.393939393939394	0.0909090909090909	7.1875	0.420576131687243	0.372565157750343	0.206858710562414
549	4.575	0.789473684210526	0.157894736842105	0.0526315789473684	7.19583333333333	0.422435716304041	0.37213902232269	0.205425261373269
550	4.58333333333333	0.442622950819672	0.278688524590164	0.278688524590164	7.20416666666667	0.423988439306358	0.371676300578035	0.204335260115607
551	4.59166666666667	0.611111111111111	0.25	0.138888888888889	7.2125	0.425914994096812	0.371015348288076	0.203069657615112
552	4.6	0.5	0.289473684210526	0.210526315789474	7.22083333333333	0.425173140620295	0.372177055103884	0.20264980427582
553	4.60833333333333	0.466666666666667	0.288888888888889	0.244444444444444	7.22916666666667	0.426244622003688	0.369084204056546	0.204671173939766
554	4.61666666666667	0.529411764705882	0.294117647058823	0.176470588235294	7.2375	0.425093632958802	0.368289637952559	0.206616729088639
555	4.625	0.484848484848485	0.363636363636364	0.151515151515152	7.24583333333333	0.424136838770985	0.370605004751346	0.205258156477669
556	4.63333333333333	0.65625	0.15625	0.1875	7.25416666666667	0.422733077905492	0.37037037037037	0.206896551724138
557	4.64166666666667	0.52	0.28	0.2	7.2625	0.423027166882277	0.369663648124192	0.207309184993532
558	4.65	0.473684210526316	0.289473684210526	0.236842105263158	7.27083333333333	0.422346002621232	0.367955439056356	0.209698558322411
559	4.65833333333333	0.40625	0.34375	0.25	7.27916666666667	0.421786781800066	0.368316174028562	0.209897044171372
560	4.66666666666667	0.384615384615385	0.41025641025641	0.205128205128205	7.2875	0.420592193808883	0.368102288021534	0.211305518169583
561	4.675	0.542857142857143	0.342857142857143	0.114285714285714	7.29583333333334	0.419311276164753	0.366981769074949	0.213706954760297
562	4.68333333333333	0.594594594594595	0.243243243243243	0.162162162162162	7.30416666666667	0.415410385259631	0.365494137353434	0.219095477386935
563	4.69166666666667	0.514285714285714	0.371428571428571	0.114285714285714	7.3125	0.416833667334669	0.365397461589846	0.217768871075484
564	4.7	0.487179487179487	0.358974358974359	0.153846153846154	7.32083333333333	0.416889185580774	0.365487316421896	0.21762349799733
565	4.70833333333333	0.51219512195122	0.390243902439024	0.0975609756097561	7.32916666666667	0.418941691944725	0.365352207617122	0.215706100438153
566	4.71666666666667	0.414634146341463	0.414634146341463	0.170731707317073	7.3375	0.417063222297757	0.365397688647179	0.217539089055065
567	4.725	0.484848484848485	0.303030303030303	0.212121212121212	7.34583333333333	0.417812929848693	0.365543328748281	0.216643741403026
568	4.73333333333333	0.433333333333333	0.366666666666667	0.2	7.35416666666667	0.419454984477406	0.364953432218006	0.215591583304588
569	4.74166666666667	0.48	0.32	0.2	7.3625	0.417885073104386	0.366882012920775	0.215232913974838
570	4.75	0.568181818181818	0.295454545454545	0.136363636363636	7.37083333333333	0.416073245167854	0.368938623262123	0.214988131570024
571	4.75833333333333	0.551724137931034	0.275862068965517	0.172413793103448	7.37916666666667	0.416301785112833	0.37015830245874	0.213539912428427
572	4.76666666666667	0.4	0.35	0.25	7.3875	0.416555407209613	0.370493991989319	0.212950600801068
573	4.775	0.517241379310345	0.344827586206897	0.137931034482759	7.39583333333333	0.41820580474934	0.370712401055409	0.211081794195251
574	4.78333333333333	0.482758620689655	0.413793103448276	0.103448275862069	7.40416666666666	0.418725617685306	0.371261378413524	0.21001300390117
575	4.79166666666667	0.5	0.277777777777778	0.222222222222222	7.4125	0.417741935483871	0.371935483870968	0.210322580645161
576	4.8	0.586206896551724	0.310344827586207	0.103448275862069	7.42083333333333	0.418738049713193	0.37221159974506	0.209050350541746
577	4.80833333333333	0.418604651162791	0.302325581395349	0.27906976744186	7.42916666666667	0.415934755332497	0.374843161856964	0.209222082810539
578	4.81666666666667	0.481481481481481	0.37037037037037	0.148148148148148	7.4375	0.414923509210116	0.37714642522635	0.207930065563534
579	4.825	0.463414634146341	0.317073170731707	0.219512195121951	7.44583333333333	0.413494274218508	0.377592076756422	0.20891364902507
580	4.83333333333333	0.4375	0.3125	0.25	7.45416666666667	0.412526997840173	0.377661215674175	0.209811786485653
581	4.84166666666667	0.448979591836735	0.346938775510204	0.204081632653061	7.4625	0.413411258074439	0.375576745616733	0.211011996308828
582	4.85	0.533333333333333	0.288888888888889	0.177777777777778	7.47083333333334	0.415228113440197	0.373921085080148	0.210850801479655
583	4.85833333333333	0.5	0.361111111111111	0.138888888888889	7.47916666666667	0.416254635352287	0.374536464771323	0.209208899876391
584	4.86666666666667	0.4375	0.333333333333333	0.229166666666667	7.4875	0.418481642812694	0.372744243932794	0.208774113254511
585	4.875	0.447368421052632	0.289473684210526	0.263157894736842	7.49583333333333	0.419023935343488	0.370842399751321	0.210133664905191
586	4.88333333333333	0.592592592592593	0.259259259259259	0.148148148148148	7.50416666666667	0.424157303370787	0.369850187265918	0.205992509363296
587	4.89166666666667	0.466666666666667	0.366666666666667	0.166666666666667	7.5125	0.423220973782771	0.370786516853933	0.205992509363296
588	4.9	0.5	0.346153846153846	0.153846153846154	7.52083333333333	0.425822470515208	0.370266914959652	0.20391061452514
589	4.90833333333333	0.4	0.4	0.2	7.52916666666667	0.426219322771047	0.367816091954023	0.20596458527493
590	4.91666666666667	0.484848484848485	0.363636363636364	0.151515151515152	7.5375	0.426993865030675	0.365950920245399	0.207055214723926
591	4.925	0.435897435897436	0.307692307692308	0.256410256410256	7.54583333333333	0.428747686613202	0.366132017273288	0.20512029611351
592	4.93333333333333	0.487179487179487	0.384615384615385	0.128205128205128	7.55416666666666	0.431888544891641	0.364705882352941	0.203405572755418
593	4.94166666666667	0.6	0.311111111111111	0.0888888888888889	7.5625	0.431023911710607	0.364193746167995	0.204782342121398
594	4.95	0.534883720930232	0.372093023255814	0.0930232558139535	7.57083333333333	0.432250153280196	0.362354383813611	0.205395462906193
595	4.95833333333333	0.714285714285714	0.238095238095238	0.0476190476190476	7.57916666666667	0.431705809641533	0.361866501854141	0.206427688504326
596	4.96666666666667	0.545454545454545	0.363636363636364	0.0909090909090909	7.5875	0.434782608695652	0.358926919518964	0.206290471785384
597	4.975	0.4375	0.375	0.1875	7.59583333333333	0.437383756974582	0.357408555486671	0.205207687538748
598	4.98333333333333	0.454545454545455	0.318181818181818	0.227272727272727	7.60416666666667	0.439861460957179	0.355478589420655	0.204659949622166
599	4.99166666666667	0.555555555555556	0.333333333333333	0.111111111111111	7.6125	0.442142174051642	0.352566145999362	0.205291679948996
600	5	0.428571428571429	0.387755102040816	0.183673469387755	7.62083333333333	0.444051446945338	0.35112540192926	0.204823151125402
601	5.00833333333333	0.558823529411765	0.294117647058823	0.147058823529412	7.62916666666667	0.444955635885639	0.349983568846533	0.205060795267828
602	5.01666666666667	0.523809523809524	0.30952380952381	0.166666666666667	7.6375	0.445637583892618	0.350335570469799	0.204026845637584
603	5.025	0.470588235294118	0.333333333333333	0.196078431372549	7.64583333333334	0.444709897610922	0.349829351535836	0.205460750853242
604	5.03333333333333	0.517241379310345	0.275862068965517	0.206896551724138	7.65416666666667	0.446298227320125	0.348627042057699	0.205074730622176
605	5.04166666666667	0.575	0.35	0.075	7.6625	0.445969728968673	0.348116860260472	0.205913410770855
606	5.05	0.511111111111111	0.355555555555556	0.133333333333333	7.67083333333333	0.446159368269921	0.346733668341709	0.20710696338837
607	5.05833333333333	0.43859649122807	0.350877192982456	0.210526315789474	7.67916666666667	0.44957829116245	0.343967730106344	0.206453978731206
608	5.06666666666667	0.609756097560976	0.24390243902439	0.146341463414634	7.6875	0.451370634622606	0.341344348479159	0.207285016898235
609	5.075	0.488372093023256	0.27906976744186	0.232558139534884	7.69583333333333	0.451882845188284	0.340053252187143	0.208063902624572
610	5.08333333333333	0.55	0.275	0.175	7.70416666666667	0.452888716556805	0.340054284606437	0.207056998836758
611	5.09166666666667	0.541666666666667	0.291666666666667	0.166666666666667	7.7125	0.453143534994069	0.340846184262554	0.206010280743377
612	5.1	0.555555555555556	0.333333333333333	0.111111111111111	7.72083333333333	0.452822580645161	0.341532258064516	0.205645161290323
613	5.10833333333333	0.4	0.457142857142857	0.142857142857143	7.72916666666667	0.455026455026455	0.34025234025234	0.204721204721205
614	5.11666666666667	0.4	0.4	0.2	7.7375	0.452575633687653	0.34096484055601	0.206459525756337
615	5.125	0.434782608695652	0.434782608695652	0.130434782608696	7.74583333333333	0.452371134020619	0.33979381443299	0.207835051546392
616	5.13333333333333	0.571428571428571	0.285714285714286	0.142857142857143	7.75416666666667	0.44690635451505	0.339882943143813	0.213210702341137
617	5.14166666666667	0.531914893617021	0.25531914893617	0.212765957446808	7.7625	0.448805460750853	0.338737201365188	0.212457337883959
618	5.15	0.444444444444444	0.333333333333333	0.222222222222222	7.77083333333333	0.448125544899738	0.339145597210113	0.212728857890148
619	5.15833333333333	0.526315789473684	0.333333333333333	0.140350877192982	7.77916666666667	0.450510430537062	0.339991122947182	0.209498446515757
620	5.16666666666667	0.444444444444444	0.311111111111111	0.244444444444444	7.7875	0.455002284148013	0.339881224303335	0.205116491548652
621	5.175	0.52	0.3	0.18	7.79583333333334	0.455571227080395	0.338975082275505	0.2054536906441
622	5.18333333333333	0.416666666666667	0.333333333333333	0.25	7.80416666666667	0.456301303718011	0.340415258329309	0.20328343795268
623	5.19166666666667	0.377777777777778	0.488888888888889	0.133333333333333	7.8125	0.454770143351458	0.34206623826001	0.203163618388532
624	5.2	0.551020408163265	0.346938775510204	0.102040816326531	7.82083333333333	0.453406813627255	0.343186372745491	0.203406813627255
625	5.20833333333333	0.571428571428571	0.285714285714286	0.142857142857143	7.82916666666667	0.453794527620031	0.345895715023232	0.200309757356737
626	5.21666666666667	0.483870967741936	0.419354838709677	0.0967741935483871	7.8375	0.449260042283298	0.352008456659619	0.198731501057082
627	5.225	0.5	0.333333333333333	0.166666666666667	7.84583333333333	0.448461953588775	0.354020507285483	0.197517539125742
628	5.23333333333333	0.5	0.269230769230769	0.230769230769231	7.85416666666667	0.444080741953082	0.354609929078014	0.201309328968903
629	5.24166666666667	0.55	0.275	0.175	7.8625	0.444140197152245	0.354326396495071	0.201533406352683
630	5.25	0.451612903225806	0.387096774193548	0.161290322580645	7.87083333333333	0.441629955947137	0.355726872246696	0.202643171806167
631	5.25833333333333	0.387755102040816	0.469387755102041	0.142857142857143	7.87916666666667	0.443406593406593	0.356593406593407	0.2
632	5.26666666666667	0.414634146341463	0.341463414634146	0.24390243902439	7.8875	0.446153846153846	0.353846153846154	0.2
633	5.275	0.390243902439024	0.353658536585366	0.25609756097561	7.89583333333333	0.446843853820598	0.353266888150609	0.199889258028793
634	5.28333333333333	0.517241379310345	0.258620689655172	0.224137931034483	7.90416666666667	0.445373467112598	0.351727982162765	0.202898550724638
635	5.29166666666667	0.389830508474576	0.338983050847458	0.271186440677966	7.9125	0.447677672076105	0.350867375489647	0.201454952434247
636	5.3	0.5	0.357142857142857	0.142857142857143	7.92083333333333	0.452488687782805	0.347285067873303	0.200226244343891
637	5.30833333333333	0.452830188679245	0.30188679245283	0.245283018867925	7.92916666666667	0.454128440366972	0.344610091743119	0.201261467889908
638	5.31666666666667	0.432432432432432	0.405405405405405	0.162162162162162	7.9375	0.457725947521866	0.341690962099125	0.200583090379009
639	5.325	0.516129032258065	0.161290322580645	0.32258064516129	7.94583333333333	0.460807600950119	0.340261282660333	0.198931116389549
640	5.33333333333333	0.631578947368421	0.236842105263158	0.131578947368421	7.95416666666667	0.460470730235365	0.341581170790585	0.197948098974049
641	5.34166666666667	0.408163265306122	0.387755102040816	0.204081632653061	7.9625	0.461585740626921	0.341118623232944	0.197295636140135
642	5.35	0.422222222222222	0.311111111111111	0.266666666666667	7.97083333333334	0.457214241099313	0.342910680824485	0.199875078076202
643	5.35833333333333	0.590909090909091	0.272727272727273	0.136363636363636	7.97916666666667	0.452442159383033	0.346401028277635	0.201156812339332
644	5.36666666666667	0.5	0.285714285714286	0.214285714285714	7.9875	0.454363757495003	0.343770819453698	0.201865423051299
645	5.375	0.4	0.3	0.3	7.99583333333333	0.453342618384401	0.344707520891365	0.201949860724234
646	5.38333333333333	0.42	0.34	0.24	8.00416666666667	0.458874458874459	0.343434343434344	0.197691197691198
647	5.39166666666667	0.527777777777778	0.305555555555556	0.166666666666667	8.0125	0.458271236959761	0.342771982116244	0.198956780923994
648	5.4	0.32	0.4	0.28	8.02083333333333	0.46189376443418	0.340261739799846	0.197844495765974
649	5.40833333333333	0.552631578947368	0.236842105263158	0.210526315789474	8.02916666666667	0.46123101518785	0.341326938449241	0.19744204636291
650	5.41666666666667	0.447368421052632	0.31578947368421	0.236842105263158	8.0375	0.455665024630542	0.343185550082102	0.201149425287356
651	5.425	0.53125	0.28125	0.1875	8.04583333333333	0.452702702702703	0.346283783783784	0.201013513513513
652	5.43333333333333	0.6	0.225	0.175	8.05416666666667	0.449869224062772	0.349607672188317	0.20052310374891
653	5.44166666666667	0.473684210526316	0.263157894736842	0.263157894736842	8.0625	0.456043956043956	0.348901098901099	0.195054945054945
654	5.45	0.64	0.16	0.2	8.07083333333333	0.457578646329838	0.353670162059104	0.188751191611058
655	5.45833333333333	0.592592592592593	0.259259259259259	0.148148148148148	8.07916666666666	0.458089668615984	0.350877192982456	0.191033138401559
656	5.46666666666667	0.571428571428571	0.228571428571429	0.2	8.0875	0.46039603960396	0.348514851485148	0.191089108910891
657	5.475	0.6	0.266666666666667	0.133333333333333	8.09583333333333	0.461	0.351	0.188
658	5.48333333333333	0.577777777777778	0.244444444444444	0.177777777777778	8.10416666666666	0.459403905447071	0.356628982528263	0.183967112024666
659	5.49166666666667	0.612903225806452	0.225806451612903	0.161290322580645	8.1125	0.458646616541353	0.360902255639098	0.180451127819549
660	5.5	0.724137931034483	0.241379310344828	0.0344827586206897	8.12083333333333	0.466092572658773	0.355220667384284	0.178686759956943
661	5.50833333333333	0.509803921568627	0.313725490196078	0.176470588235294	8.12916666666667	0.464864864864865	0.355675675675676	0.17945945945946
662	5.51666666666667	0.466666666666667	0.355555555555556	0.177777777777778	8.1375	0.463123644251627	0.356832971800434	0.180043383947939
663	5.525	0.51219512195122	0.341463414634146	0.146341463414634	8.14583333333333	0.466310160427808	0.359358288770053	0.174331550802139
664	5.53333333333333	0.571428571428571	0.285714285714286	0.142857142857143	8.15416666666667	0.468716861081654	0.364793213149523	0.166489925768823
665	5.54166666666667	0.558139534883721	0.302325581395349	0.13953488372093	8.1625	0.465968586387435	0.366492146596859	0.167539267015707
666	5.55	0.428571428571429	0.285714285714286	0.285714285714286	8.17083333333333	0.457868020304568	0.373604060913706	0.168527918781726
667	5.55833333333333	0.509803921568627	0.294117647058823	0.196078431372549	8.17916666666667	0.450635386119257	0.372434017595308	0.176930596285435
668	5.56666666666667	0.486486486486487	0.324324324324324	0.189189189189189	8.1875	0.438305709023941	0.380294659300184	0.181399631675875
669	5.575	0.473684210526316	0.298245614035088	0.228070175438596	8.19583333333333	0.435053380782918	0.379893238434164	0.185053380782918
670	5.58333333333333	0.492063492063492	0.301587301587302	0.206349206349206	8.20416666666667	0.433817250213493	0.378309137489325	0.187873612297182
671	5.59166666666667	0.487804878048781	0.268292682926829	0.24390243902439	8.2125	0.428112449799197	0.379919678714859	0.191967871485944
672	5.6	0.454545454545455	0.363636363636364	0.181818181818182	8.22083333333333	0.436459909228442	0.373676248108926	0.189863842662632
673	5.60833333333333	0.525	0.375	0.1	8.22916666666666	0.435251798561151	0.373381294964029	0.19136690647482
674	5.61666666666667	0.444444444444444	0.333333333333333	0.222222222222222	8.2375	0.434723171565277	0.37593984962406	0.189336978810663
675	5.625	0.458333333333333	0.291666666666667	0.25	8.24583333333333	0.435064935064935	0.376623376623377	0.188311688311688
676	5.63333333333333	0.461538461538462	0.307692307692308	0.230769230769231	8.25416666666666	0.437731196054254	0.37422934648582	0.188039457459926
677	5.64166666666667	0.447368421052632	0.31578947368421	0.236842105263158	8.2625	0.436950146627566	0.374780058651026	0.188269794721408
678	5.65	0.44	0.32	0.24	8.27083333333333	0.433370660694289	0.374020156774916	0.192609182530795
679	5.65833333333333	0.385964912280702	0.350877192982456	0.263157894736842	8.27916666666667	0.433901918976546	0.374200426439232	0.191897654584222
680	5.66666666666667	0.489795918367347	0.285714285714286	0.224489795918367	8.2875	0.433182047402925	0.373676248108926	0.193141704488149
681	5.675	0.5	0.361111111111111	0.138888888888889	8.29583333333333	0.435367611725132	0.373378183565593	0.191254204709274
682	5.68333333333333	0.519230769230769	0.25	0.230769230769231	8.30416666666667	0.43394495412844	0.370642201834862	0.195412844036697
683	5.69166666666667	0.41304347826087	0.434782608695652	0.152173913043478	8.3125	0.431346578366446	0.372626931567329	0.196026490066225
684	5.7	0.628571428571429	0.314285714285714	0.0571428571428571	8.32083333333333	0.433333333333333	0.371794871794872	0.194871794871795
685	5.70833333333333	0.519230769230769	0.326923076923077	0.153846153846154	8.32916666666667	0.431592039800995	0.371475953565506	0.196932006633499
686	5.71666666666667	0.448275862068966	0.327586206896552	0.224137931034483	8.3375	0.429788961038961	0.370535714285714	0.199675324675325
687	5.725	0.448979591836735	0.408163265306122	0.142857142857143	8.34583333333333	0.428910891089109	0.366732673267327	0.204356435643564
688	5.73333333333333	0.396551724137931	0.344827586206897	0.258620689655172	8.35416666666667	0.427091327705296	0.367613200306984	0.205295471987721
689	5.74166666666667	0.4	0.377777777777778	0.222222222222222	8.3625	0.423621460506706	0.369597615499255	0.206780923994039
690	5.75	0.39622641509434	0.377358490566038	0.226415094339623	8.37083333333334	0.420611798980335	0.370721048798252	0.208667152221413
691	5.75833333333333	0.46551724137931	0.293103448275862	0.241379310344828	8.37916666666667	0.419447434517402	0.370290635091496	0.210261930391101
692	5.76666666666667	0.492753623188406	0.304347826086957	0.202898550724638	8.3875	0.418942887548776	0.371763036537779	0.209294075913444
693	5.775	0.515151515151515	0.333333333333333	0.151515151515152	8.39583333333333	0.418207185211022	0.371468433903034	0.210324380885943
694	5.78333333333333	0.484375	0.3125	0.203125	8.40416666666667	0.419808087731323	0.369088416723783	0.211103495544894
695	5.79166666666667	0.463414634146341	0.329268292682927	0.207317073170732	8.4125	0.42087312414734	0.370054570259209	0.209072305593451
696	5.8	0.430769230769231	0.353846153846154	0.215384615384615	8.42083333333333	0.419267299864315	0.371099050203528	0.209633649932157
697	5.80833333333333	0.474576271186441	0.322033898305085	0.203389830508475	8.42916666666666	0.421650517875042	0.373538255930505	0.204811226194454
698	5.81666666666667	0.442307692307692	0.365384615384615	0.192307692307692	8.4375	0.426548089591568	0.370223978919631	0.203227931488801
699	5.825	0.442307692307692	0.365384615384615	0.192307692307692	8.44583333333333	0.426739339531901	0.368707919204873	0.204552741263225
700	5.83333333333333	0.373134328358209	0.343283582089552	0.283582089552239	8.45416666666667	0.428930028239724	0.367430185127079	0.203639786633197
701	5.84166666666667	0.4625	0.3375	0.2	8.4625	0.430325352977287	0.364333947206875	0.205340699815838
702	5.85	0.367924528301887	0.405660377358491	0.226415094339623	8.47083333333333	0.427669172932331	0.366015037593985	0.206315789473684
703	5.85833333333333	0.384	0.376	0.24	8.47916666666667	0.427512600059294	0.364067595612215	0.208419804328491
704	5.86666666666667	0.465648854961832	0.351145038167939	0.183206106870229	8.4875	0.429154518950437	0.360058309037901	0.210787172011662
705	5.875	0.433823529411765	0.360294117647059	0.205882352941176	8.49583333333334	0.429559204840104	0.357821953327571	0.212618841832325
706	5.88333333333333	0.407142857142857	0.4	0.192857142857143	8.50416666666667	0.425641025641026	0.357549857549857	0.216809116809117
707	5.89166666666667	0.464052287581699	0.326797385620915	0.209150326797386	8.5125	0.425168161434978	0.355941704035874	0.218890134529148
708	5.9	0.382165605095541	0.369426751592357	0.248407643312102	8.52083333333333	0.425319267073848	0.356191004997224	0.218489727928928
709	5.90833333333333	0.385964912280702	0.35672514619883	0.257309941520468	8.52916666666667	0.425625515534781	0.355237833379159	0.21913665108606
710	5.91666666666667	0.425925925925926	0.376543209876543	0.197530864197531	8.5375	0.425895316804408	0.355922865013774	0.218181818181818
711	5.925	0.428571428571429	0.354285714285714	0.217142857142857	8.54583333333333	0.426089354660783	0.355212355212355	0.218698290126862
712	5.93333333333333	0.43421052631579	0.309210526315789	0.256578947368421	8.55416666666667	0.426633444075305	0.356589147286822	0.216777408637874
713	5.94166666666667	0.395061728395062	0.351851851851852	0.253086419753086	8.5625	0.426910299003322	0.354928017718715	0.218161683277962
714	5.95	0.433823529411765	0.330882352941176	0.235294117647059	8.57083333333333	0.42504118616145	0.354750137287205	0.220208676551345
715	5.95833333333333	0.398843930635838	0.335260115606936	0.265895953757225	8.57916666666666	0.425068119891008	0.35558583106267	0.219346049046321
716	5.96666666666667	0.38562091503268	0.372549019607843	0.241830065359477	8.5875	0.425761250336836	0.355160334141741	0.219078415521423
717	5.975	0.384615384615385	0.352564102564103	0.262820512820513	8.59583333333333	0.42678381256656	0.357561235356763	0.215654952076677
718	5.98333333333333	0.424657534246575	0.328767123287671	0.246575342465753	8.60416666666666	0.430830039525692	0.35467720685112	0.214492753623188
719	5.99166666666667	0.425149700598802	0.353293413173653	0.221556886227545	8.6125	0.434296122820713	0.353109549830861	0.212594327348426
720	6	0.455445544554455	0.356435643564356	0.188118811881188	8.62083333333333	0.434058898847631	0.352624839948784	0.213316261203585
721	6.00833333333333	0.452554744525547	0.343065693430657	0.204379562043796	8.62916666666667	0.43284708249497	0.353621730382294	0.213531187122736
722	6.01666666666667	0.467213114754098	0.368852459016393	0.163934426229508	8.6375	0.433169533169533	0.352334152334152	0.214496314496314
723	6.025	0.45	0.358333333333333	0.191666666666667	8.64583333333333	0.432937181663837	0.352655833131215	0.214406985204948
724	6.03333333333333	0.403100775193798	0.372093023255814	0.224806201550388	8.65416666666667	0.430710720228191	0.354647016876634	0.214642262895175
725	6.04166666666667	0.409090909090909	0.363636363636364	0.227272727272727	8.6625	0.429168601950766	0.353692522062239	0.217138875986995
726	6.05	0.406779661016949	0.398305084745763	0.194915254237288	8.67083333333334	0.42928264313193	0.351889567775515	0.218827789092555
727	6.05833333333333	0.394230769230769	0.394230769230769	0.211538461538462	8.67916666666667	0.428571428571429	0.350729765590447	0.220698805838125
728	6.06666666666667	0.449664429530201	0.348993288590604	0.201342281879195	8.6875	0.424934725848564	0.350957354221062	0.224107919930374
729	6.075	0.422222222222222	0.355555555555556	0.222222222222222	8.69583333333333	0.424058848983124	0.353093898745132	0.222847252271744
730	6.08333333333333	0.451127819548872	0.390977443609023	0.157894736842105	8.70416666666667	0.420634920634921	0.356070356070356	0.223294723294723
731	6.09166666666667	0.455882352941176	0.397058823529412	0.147058823529412	8.7125	0.41968470387729	0.358542820622071	0.221772475500639
732	6.1	0.422818791946309	0.36241610738255	0.214765100671141	8.72083333333333	0.41950497144066	0.358155278189126	0.222339750370214
733	6.10833333333333	0.410852713178295	0.395348837209302	0.193798449612403	8.72916666666667	0.419077568134172	0.359958071278826	0.220964360587002
734	6.11666666666667	0.377622377622378	0.398601398601399	0.223776223776224	8.7375	0.41552042701704	0.360500923834941	0.223978649148019
735	6.125	0.38255033557047	0.402684563758389	0.214765100671141	8.74583333333333	0.413800080938891	0.363617968433832	0.222581950627276
736	6.13333333333333	0.397790055248619	0.38121546961326	0.220994475138122	8.75416666666666	0.415353938185444	0.364506480558325	0.220139581256231
737	6.14166666666667	0.420689655172414	0.372413793103448	0.206896551724138	8.7625	0.414600277722674	0.366395556437215	0.219004165840111
738	6.15	0.39873417721519	0.39873417721519	0.20253164556962	8.77083333333333	0.414176918570592	0.366920523335286	0.218902558094122
739	6.15833333333333	0.452173913043478	0.417391304347826	0.130434782608696	8.77916666666667	0.413632842757552	0.367931835786212	0.218435321456235
740	6.16666666666667	0.35	0.392857142857143	0.257142857142857	8.7875	0.413122258249094	0.367156208277704	0.219721533473202
741	6.175	0.40251572327044	0.408805031446541	0.188679245283019	8.79583333333333	0.412752310884739	0.367289190718732	0.219958498396529
742	6.18333333333333	0.358108108108108	0.418918918918919	0.222972972972973	8.80416666666667	0.411491260691707	0.367794719226478	0.220714020081815
743	6.19166666666667	0.42483660130719	0.38562091503268	0.189542483660131	8.8125	0.411742983751846	0.369460856720827	0.218796159527326
744	6.2	0.396551724137931	0.379310344827586	0.224137931034483	8.82083333333333	0.411872817496784	0.369417386509833	0.218709795993384
745	6.20833333333333	0.422619047619048	0.386904761904762	0.19047619047619	8.82916666666667	0.412447831609508	0.36835420068953	0.219197967700962
746	6.21666666666667	0.403614457831325	0.379518072289157	0.216867469879518	8.8375	0.412461842341534	0.368288741246184	0.219249416412282
747	6.225	0.406015037593985	0.368421052631579	0.225563909774436	8.84583333333334	0.413947651487989	0.366977411258515	0.219074937253496
748	6.23333333333333	0.448	0.384	0.168	8.85416666666667	0.411347517730497	0.369148936170213	0.219503546099291
749	6.24166666666667	0.442028985507246	0.384057971014493	0.173913043478261	8.8625	0.410622904535027	0.368272454561496	0.221104640903476
750	6.25	0.463414634146341	0.382113821138211	0.154471544715447	8.87083333333333	0.410805121908437	0.367479389580775	0.221715488510788
751	6.25833333333333	0.39568345323741	0.37410071942446	0.230215827338129	8.87916666666667	0.411366006256517	0.366180048661801	0.222453945081682
752	6.26666666666667	0.456692913385827	0.401574803149606	0.141732283464567	8.8875	0.409694669656719	0.366396411937209	0.223908918406072
753	6.275	0.420689655172414	0.386206896551724	0.193103448275862	8.89583333333333	0.409214092140921	0.366023035230352	0.224762872628726
754	6.28333333333333	0.36734693877551	0.394557823129252	0.238095238095238	8.90416666666667	0.408422459893048	0.365975935828877	0.225601604278075
755	6.29166666666667	0.390728476821192	0.397350993377483	0.211920529801324	8.9125	0.409390444810544	0.366556836902801	0.224052718286656
756	6.3	0.413793103448276	0.386206896551724	0.2	8.92083333333333	0.40863680309378	0.368353206574283	0.223009990331937
757	6.30833333333333	0.386503067484663	0.398773006134969	0.214723926380368	8.92916666666667	0.407198748043819	0.369170579029734	0.223630672926448
758	6.31666666666667	0.406896551724138	0.372413793103448	0.220689655172414	8.9375	0.406749020789394	0.370442904489304	0.222808074721302
759	6.325	0.413978494623656	0.333333333333333	0.252688172043011	8.94583333333333	0.40516370979374	0.37083513630463	0.22400115390163
760	6.33333333333333	0.384210526315789	0.373684210526316	0.242105263157895	8.95416666666666	0.403168044077135	0.370247933884297	0.226584022038567
761	6.34166666666667	0.392265193370166	0.392265193370166	0.215469613259669	8.9625	0.402208621607238	0.370941990420436	0.226849387972326
762	6.35	0.36734693877551	0.377551020408163	0.255102040816327	8.97083333333333	0.40038338658147	0.371884984025559	0.227731629392971
763	6.35833333333333	0.359281437125748	0.383233532934132	0.25748502994012	8.97916666666666	0.398070111151826	0.373030414071088	0.228899474777086
764	6.36666666666667	0.392045454545454	0.380681818181818	0.227272727272727	8.9875	0.396618527650581	0.375836562169778	0.227544910179641
765	6.375	0.382775119617225	0.382775119617225	0.23444976076555	8.99583333333333	0.396249719290366	0.376824612620705	0.226925668088929
766	6.38333333333333	0.397959183673469	0.408163265306122	0.193877551020408	9.00416666666667	0.394246309664907	0.377653270121754	0.228100420213339
767	6.39166666666667	0.44973544973545	0.338624338624339	0.211640211640212	9.0125	0.394533264569366	0.37792676637442	0.227539969056214
768	6.4	0.401069518716578	0.363636363636364	0.235294117647059	9.02083333333333	0.393048128342246	0.378688849277085	0.228263022380669
769	6.40833333333333	0.384615384615385	0.368131868131868	0.247252747252747	9.02916666666667	0.390990990990991	0.379706021811285	0.229302987197724
770	6.41666666666667	0.398907103825137	0.387978142076503	0.213114754098361	9.0375	0.390858294403224	0.381240267472749	0.227901438124027
771	6.425	0.425	0.39375	0.18125	9.04583333333333	0.390162200282087	0.381082510578279	0.228755289139633
772	6.43333333333333	0.387640449438202	0.398876404494382	0.213483146067416	9.05416666666667	0.389035050496478	0.381481795807519	0.229483153696003
773	6.44166666666667	0.405228758169935	0.38562091503268	0.209150326797386	9.0625	0.386835650040883	0.382829108748978	0.230335241210139
774	6.45	0.431818181818182	0.386363636363636	0.181818181818182	9.07083333333333	0.385641025641026	0.382642998027613	0.231715976331361
775	6.45833333333333	0.416216216216216	0.383783783783784	0.2	9.07916666666667	0.384656734756566	0.383735217324528	0.231608047918906
776	6.46666666666667	0.403973509933775	0.397350993377483	0.198675496688742	9.0875	0.384205789710514	0.385105744712764	0.230688465576721
777	6.475	0.382198952879581	0.408376963350785	0.209424083769633	9.09583333333333	0.381694964657874	0.386577279020622	0.231727756321504
778	6.48333333333333	0.387254901960784	0.42156862745098	0.191176470588235	9.10416666666666	0.380976060240108	0.386659089294594	0.232364850465298
779	6.49166666666667	0.361386138613861	0.386138613861386	0.252475247524752	9.1125	0.380372344106859	0.38812374558793	0.231503910305211
780	6.5	0.371134020618557	0.417525773195876	0.211340206185567	9.12083333333333	0.379904755516802	0.389093835938024	0.231001408545174
781	6.50833333333333	0.371287128712871	0.400990099009901	0.227722772277228	9.12916666666666	0.378923327895595	0.390734094616639	0.230342577487765
782	6.51666666666667	0.366812227074236	0.406113537117904	0.22707423580786	9.1375	0.378311416047265	0.391906486246109	0.229782097706626
783	6.525	0.368932038834951	0.388349514563107	0.242718446601942	9.14583333333333	0.377262583684602	0.392759732209273	0.229977684106124
784	6.53333333333333	0.366666666666667	0.4	0.233333333333333	9.15416666666667	0.376628861003861	0.393038127413127	0.230333011583012
785	6.54166666666667	0.352173913043478	0.41304347826087	0.234782608695652	9.1625	0.3760056791292	0.393812115475627	0.230182205395173
786	6.55	0.386524822695035	0.390070921985816	0.223404255319149	9.17083333333333	0.374978198941922	0.394395674670077	0.230626126388001
787	6.55833333333333	0.412213740458015	0.393129770992366	0.194656488549618	9.17916666666667	0.373887581098926	0.395246023999541	0.230866394901533
788	6.56666666666667	0.393617021276596	0.411347517730496	0.195035460992908	9.1875	0.373647648331625	0.396196332991687	0.230156018676688
789	6.575	0.374045801526718	0.374045801526718	0.251908396946565	9.19583333333333	0.373187998651534	0.396729969659512	0.230082031688954
790	6.58333333333333	0.41042345276873	0.364820846905537	0.224755700325733	9.20416666666667	0.373349606124487	0.397259514035282	0.229390879840231
791	6.59166666666667	0.361702127659574	0.393617021276596	0.24468085106383	9.2125	0.372442542921398	0.398113104053535	0.229444353025067
792	6.6	0.358620689655172	0.396551724137931	0.244827586206897	9.22083333333333	0.372724817715366	0.397461517688361	0.229813664596273
793	6.60833333333333	0.394308943089431	0.382113821138211	0.223577235772358	9.22916666666667	0.372679397840311	0.396989201553274	0.230331400606415
794	6.61666666666667	0.365461847389558	0.417670682730924	0.216867469879518	9.2375	0.372838464782792	0.396509911429776	0.230651623787431
795	6.625	0.386029411764706	0.397058823529412	0.216911764705882	9.24583333333334	0.371935668557747	0.395877791078957	0.232186540363296
796	6.63333333333333	0.373983739837398	0.394308943089431	0.231707317073171	9.25416666666667	0.371482948408004	0.395350033434494	0.233167018157502
797	6.64166666666667	0.375912408759124	0.394160583941606	0.22992700729927	9.2625	0.370428847916879	0.395793012121829	0.233778139961292
798	6.65	0.433198380566802	0.360323886639676	0.206477732793522	9.27083333333333	0.370141298335596	0.395333635037965	0.234525066626439
799	6.65833333333333	0.41025641025641	0.373626373626374	0.216117216117216	9.27916666666666	0.369073088213344	0.395144037016767	0.235782874769889
800	6.66666666666667	0.378151260504202	0.407563025210084	0.214285714285714	9.2875	0.368198366624028	0.394666929056381	0.237134704319591
801	6.675	0.407407407407407	0.393518518518519	0.199074074074074	9.29583333333333	0.367101548047902	0.394898257229092	0.238000194723006
802	6.68333333333333	0.437810945273632	0.358208955223881	0.203980099502488	9.30416666666666	0.366943816984669	0.394819051280819	0.238237131734512
803	6.69166666666667	0.404878048780488	0.395121951219512	0.2	9.3125	0.366661912233157	0.394094993581515	0.239243094185328
804	6.7	0.38695652173913	0.408695652173913	0.204347826086957	9.32083333333333	0.365931637594621	0.395035027504819	0.239033334900559
805	6.70833333333333	0.399193548387097	0.366935483870968	0.233870967741935	9.32916666666667	0.365466151050645	0.395284908913013	0.239248940036342
806	6.71666666666667	0.364864864864865	0.405405405405405	0.22972972972973	9.3375	0.364980652294085	0.395061728395062	0.239957619310853
807	6.725	0.389473684210526	0.410526315789474	0.2	9.34583333333333	0.365276572420408	0.394783720824008	0.239939706755584
808	6.73333333333333	0.379310344827586	0.448275862068966	0.172413793103448	9.35416666666667	0.365213845596231	0.395070677781805	0.239715476621964
809	6.74166666666667	0.369942196531792	0.445086705202312	0.184971098265896	9.3625	0.364666576369136	0.395096844101314	0.24023657952955
810	6.75	0.359375	0.380208333333333	0.260416666666667	9.37083333333334	0.364205594846615	0.394522275778188	0.241272129375197
811	6.75833333333333	0.372093023255814	0.390697674418605	0.237209302325581	9.37916666666667	0.363526136159511	0.394108137237291	0.242365726603197
812	6.76666666666667	0.383333333333333	0.405555555555556	0.211111111111111	9.3875	0.363725973385904	0.393341995609122	0.242932031004973
813	6.775	0.385869565217391	0.391304347826087	0.222826086956522	9.39583333333334	0.363242325394343	0.393404531033558	0.243353143572099
814	6.78333333333333	0.376884422110553	0.396984924623116	0.226130653266332	9.40416666666667	0.36392065761258	0.392691208005718	0.243388134381701
815	6.79166666666667	0.413612565445026	0.361256544502618	0.225130890052356	9.4125	0.363346048079482	0.391865519382595	0.244788432537922
816	6.8	0.389423076923077	0.375	0.235576923076923	9.42083333333333	0.363160441687563	0.391271831419647	0.24556772689279
817	6.80833333333333	0.374301675977654	0.41340782122905	0.212290502793296	9.42916666666667	0.363147070406511	0.391152146326522	0.245700783266967
818	6.81666666666667	0.422857142857143	0.388571428571429	0.188571428571429	9.4375	0.362140810834274	0.391353416095147	0.246505773070579
819	6.825	0.40625	0.359375	0.234375	9.44583333333333	0.361794250086595	0.391193280221683	0.247012469691722
820	6.83333333333333	0.418439716312057	0.375886524822695	0.205673758865248	9.45416666666666	0.361294498381877	0.39042071197411	0.248284789644013
821	6.84166666666667	0.403225806451613	0.381720430107527	0.21505376344086	9.4625	0.36115645674027	0.389981957212819	0.248861586046911
822	6.85	0.427536231884058	0.355072463768116	0.217391304347826	9.47083333333333	0.360006876101251	0.390863380463277	0.249129743435472
823	6.85833333333333	0.467213114754098	0.360655737704918	0.172131147540984	9.47916666666666	0.360068995256576	0.391461836998706	0.248469167744718
824	6.86666666666667	0.38728323699422	0.398843930635838	0.213872832369942	9.4875	0.359530690592244	0.391795712375447	0.248673597032308
825	6.875	0.39041095890411	0.36986301369863	0.23972602739726	9.49583333333333	0.359046465345678	0.392792247122956	0.248161287531366
826	6.88333333333333	0.409395973154362	0.402684563758389	0.187919463087248	9.50416666666667	0.358208308039199	0.393938079958373	0.247853612002428
827	6.89166666666667	0.411167512690355	0.375634517766497	0.213197969543147	9.5125	0.357430938028535	0.393555661563815	0.24901340040765
828	6.9	0.393518518518519	0.37037037037037	0.236111111111111	9.52083333333333	0.357139746548796	0.393589687758568	0.249270565692636
829	6.90833333333333	0.412371134020619	0.360824742268041	0.22680412371134	9.52916666666667	0.357394136807817	0.39313789359392	0.249467969598263
830	6.91666666666667	0.398009950248756	0.368159203980099	0.233830845771144	9.5375	0.357071777787392	0.393285164193311	0.249643058019297
831	6.925	0.469512195121951	0.347560975609756	0.182926829268293	9.54583333333334	0.356899157849277	0.393867415245087	0.249233426905636
832	6.93333333333333	0.455555555555556	0.344444444444444	0.2	9.55416666666667	0.356071413132754	0.394155535382354	0.249773051484892
833	6.94166666666667	0.452941176470588	0.352941176470588	0.194117647058824	9.5625	0.356160830090791	0.394206658019888	0.249632511889321
834	6.95	0.445714285714286	0.337142857142857	0.217142857142857	9.57083333333333	0.356138301094811	0.394435068587996	0.249426630317192
835	6.95833333333333	0.45360824742268	0.345360824742268	0.201030927835052	9.57916666666667	0.356012386031309	0.393557543437124	0.250430070531567
836	6.96666666666667	0.441860465116279	0.316279069767442	0.241860465116279	9.5875	0.355792265571526	0.393437713894593	0.250770020533881
837	6.975	0.41871921182266	0.369458128078818	0.211822660098522	9.59583333333333	0.355325204978971	0.39360210714134	0.251072687879689
838	6.98333333333333	0.473372781065089	0.343195266272189	0.183431952662722	9.60416666666666	0.35480486781368	0.393453629878305	0.251741502308015
839	6.99166666666667	0.385542168674699	0.385542168674699	0.228915662650602	9.6125	0.354381337070316	0.392506800758388	0.253111862171297
840	7	0.419512195121951	0.336585365853659	0.24390243902439	9.62083333333333	0.353898746540778	0.392967605404525	0.253133648054696
841	7.00833333333333	0.47887323943662	0.316901408450704	0.204225352112676	9.62916666666666	0.353998958708799	0.392406584164364	0.253594457126837
842	7.01666666666667	0.414012738853503	0.369426751592357	0.21656050955414	9.6375	0.353182427636249	0.39206562031706	0.254751952046691
843	7.025	0.408163265306122	0.380952380952381	0.210884353741497	9.64583333333333	0.35345163047708	0.391898202194723	0.254650167328197
844	7.03333333333333	0.412698412698413	0.373015873015873	0.214285714285714	9.65416666666667	0.352164061599908	0.392795422251239	0.255040516148854
845	7.04166666666667	0.382716049382716	0.388888888888889	0.228395061728395	9.6625	0.351884826671718	0.393104754688388	0.255010418639894
846	7.05	0.43448275862069	0.337931034482759	0.227586206896552	9.67083333333333	0.351213664968535	0.393017680551393	0.255768654480072
847	7.05833333333333	0.375757575757576	0.375757575757576	0.248484848484848	9.67916666666667	0.350629741474553	0.392133755616116	0.257236502909332
848	7.06666666666667	0.403614457831325	0.379518072289157	0.216867469879518	9.6875	0.350566778084581	0.391403865717192	0.258029356198227
849	7.075	0.413793103448276	0.362068965517241	0.224137931034483	9.69583333333333	0.35042182732005	0.391383952611739	0.25819422006821
850	7.08333333333333	0.380952380952381	0.392857142857143	0.226190476190476	9.70416666666667	0.350120584480068	0.391722230103561	0.258157185416371
851	7.09166666666667	0.443786982248521	0.355029585798817	0.201183431952663	9.7125	0.349446933632036	0.392187062447494	0.25836600392047
852	7.1	0.396449704142012	0.414201183431953	0.189349112426036	9.72083333333334	0.349173982166309	0.392272067463883	0.258553950369807
853	7.10833333333333	0.434782608695652	0.416149068322981	0.149068322981366	9.72916666666667	0.348841178277639	0.391951394340718	0.259207427381643
854	7.11666666666667	0.455172413793104	0.351724137931034	0.193103448275862	9.7375	0.348153399500371	0.392377287151442	0.259469313348187
855	7.125	0.405405405405405	0.391891891891892	0.202702702702703	9.74583333333333	0.348304093567251	0.392147034252297	0.259548872180451
856	7.13333333333333	0.44	0.36	0.2	9.75416666666667	0.348052378584452	0.392275816343444	0.259671805072103
857	7.14166666666667	0.388059701492537	0.417910447761194	0.194029850746269	9.7625	0.348113984516554	0.39341129962115	0.258474715862296
858	7.15	0.420289855072464	0.376811594202899	0.202898550724638	9.77083333333333	0.347665204008121	0.394033662977274	0.258301133014605
859	7.15833333333333	0.429906542056075	0.392523364485981	0.177570093457944	9.77916666666667	0.347530035682718	0.39516155432612	0.257308409991161
860	7.16666666666667	0.440298507462687	0.373134328358209	0.186567164179104	9.7875	0.347539700655428	0.395245703851045	0.257214595493527
861	7.175	0.472222222222222	0.37962962962963	0.148148148148148	9.79583333333333	0.34754012958682	0.395663074268225	0.256796796144955
862	7.18333333333333	0.443181818181818	0.318181818181818	0.238636363636364	9.80416666666666	0.347772397881259	0.395444058102882	0.256783544015858
863	7.19166666666667	0.414893617021277	0.351063829787234	0.234042553191489	9.8125	0.347526673132881	0.395926285160039	0.25654704170708
864	7.2	0.416149068322981	0.347826086956522	0.236024844720497	9.82083333333333	0.347442055381838	0.395538506173238	0.257019438444924
865	7.20833333333333	0.443548387096774	0.362903225806452	0.193548387096774	9.82916666666667	0.346744649399062	0.396715727231827	0.256539623369111
866	7.21666666666667	0.38	0.373333333333333	0.246666666666667	9.8375	0.346518177163338	0.397081413210446	0.256400409626216
867	7.225	0.411764705882353	0.382352941176471	0.205882352941176	9.84583333333333	0.346039651374389	0.397248028605178	0.256712320020432
868	7.23333333333333	0.465909090909091	0.340909090909091	0.193181818181818	9.85416666666667	0.345712637785183	0.397141758523456	0.257145603691361
869	7.24166666666667	0.465909090909091	0.340909090909091	0.193181818181818	9.8625	0.345676618844513	0.397893240274008	0.256430140881479
870	7.25	0.419354838709677	0.333333333333333	0.247311827956989	9.87083333333333	0.345736383725465	0.397959183673469	0.256304432601066
871	7.25833333333333	0.406593406593407	0.362637362637363	0.230769230769231	9.87916666666667	0.345475409836065	0.398754098360656	0.255770491803279
872	7.26666666666667	0.4	0.36	0.24	9.8875	0.345521992580816	0.399542925278219	0.254935082140964
873	7.275	0.353846153846154	0.384615384615385	0.261538461538462	9.89583333333334	0.345030020013342	0.400133422281521	0.254836557705137
874	7.28333333333333	0.430379746835443	0.367088607594937	0.20253164556962	9.90416666666667	0.345187436676798	0.400168861870989	0.254643701452212
875	7.29166666666667	0.394736842105263	0.407894736842105	0.197368421052632	9.9125	0.344818166296739	0.400887826532354	0.254294007170907
876	7.3	0.438356164383562	0.36986301369863	0.191780821917808	9.92083333333333	0.34552171811339	0.401215385677785	0.253262896208825
877	7.30833333333333	0.43010752688172	0.344086021505376	0.225806451612903	9.92916666666667	0.345814360770578	0.402171628721541	0.252014010507881
878	7.31666666666667	0.483333333333333	0.366666666666667	0.15	9.9375	0.346104589114194	0.403166133048737	0.250729277837069
879	7.325	0.463157894736842	0.336842105263158	0.2	9.94583333333333	0.345794056271138	0.40390012232856	0.250305821400302
880	7.33333333333333	0.416666666666667	0.385416666666667	0.197916666666667	9.95416666666666	0.345979200234363	0.404972901713783	0.249047898051853
881	7.34166666666667	0.431372549019608	0.382352941176471	0.186274509803922	9.9625	0.346722808063494	0.405075082907926	0.24820210902858
882	7.35	0.411764705882353	0.343137254901961	0.245098039215686	9.97083333333333	0.346926377339864	0.405209401222615	0.247864221437521
883	7.35833333333333	0.405405405405405	0.414414414414414	0.18018018018018	9.97916666666666	0.346558391337974	0.406109822119103	0.247331786542924
884	7.36666666666667	0.438775510204082	0.418367346938776	0.142857142857143	9.9875	0.347440674642087	0.405883506569916	0.246675818787998
885	7.375	0.365853658536585	0.390243902439024	0.24390243902439	9.99583333333333	0.347306585677749	0.406170076726343	0.246523337595908
886	7.38333333333333	0.454545454545455	0.336363636363636	0.209090909090909	10.0041666666667	0.348428947901885	0.406203121832556	0.245367930265558
887	7.39166666666667	0.351063829787234	0.382978723404255	0.265957446808511	10.0125	0.348681508255976	0.405692926969523	0.245625564774501
888	7.4	0.402061855670103	0.391752577319588	0.206185567010309	10.0208333333333	0.349637227920941	0.405804353264949	0.244558418814111
889	7.40833333333333	0.382352941176471	0.397058823529412	0.220588235294118	10.0291666666667	0.349968280820469	0.405963205751745	0.244068513427786
890	7.41666666666667	0.411290322580645	0.346774193548387	0.241935483870968	10.0375	0.350539854604895	0.406590097647008	0.242870047748096
891	7.425	0.374045801526718	0.343511450381679	0.282442748091603	10.0458333333333	0.350664632817607	0.406624536936152	0.242710830246241
892	7.43333333333333	0.484536082474227	0.319587628865979	0.195876288659794	10.0541666666667	0.351003055666268	0.40768787919047	0.241309065143262
893	7.44166666666667	0.416666666666667	0.354166666666667	0.229166666666667	10.0625	0.35146820392722	0.407854440641326	0.240677355431454
894	7.45	0.462121212121212	0.340909090909091	0.196969696969697	10.0708333333333	0.351944304493198	0.408693262492557	0.239362433014244
895	7.45833333333333	0.393939393939394	0.363636363636364	0.242424242424242	10.0791666666667	0.352927378495027	0.409035466316382	0.238037155188591
896	7.46666666666667	0.387931034482759	0.379310344827586	0.232758620689655	10.0875	0.353341047150709	0.409651913990936	0.237007038858355
897	7.475	0.448818897637795	0.37007874015748	0.181102362204724	10.0958333333333	0.353835521769178	0.41045512883799	0.235709349392832
898	7.48333333333333	0.415384615384615	0.392307692307692	0.192307692307692	10.1041666666667	0.354828943384802	0.411343223332324	0.233827833282874
899	7.49166666666667	0.40625	0.40625	0.1875	10.1125	0.355580655098059	0.412054625731595	0.232364719170346
900	7.5	0.424778761061947	0.371681415929204	0.20353982300885	10.1208333333333	0.356306212089521	0.413302656348044	0.230391131562435
901	7.50833333333333	0.415254237288136	0.372881355932203	0.211864406779661	10.1291666666667	0.357234042553191	0.414308510638298	0.228457446808511
902	7.51666666666667	0.450450450450451	0.369369369369369	0.18018018018018	10.1375	0.357239148018334	0.415098409274737	0.227662442706929
903	7.525	0.394495412844037	0.394495412844037	0.211009174311927	10.1458333333333	0.357816268362201	0.414876123657093	0.227307607980706
904	7.53333333333333	0.398058252427184	0.388349514563107	0.213592233009709	10.1541666666667	0.358341177121975	0.415093294944909	0.226565527933116
905	7.54166666666667	0.429824561403509	0.403508771929825	0.166666666666667	10.1625	0.359899046550757	0.414806505888951	0.225294447560292
906	7.55	0.357723577235772	0.439024390243902	0.203252032520325	10.1708333333333	0.36	0.415704125177809	0.224295874822191
907	7.55833333333333	0.398148148148148	0.416666666666667	0.185185185185185	10.1791666666667	0.360452305015947	0.416062626848362	0.223485068135692
908	7.56666666666667	0.409090909090909	0.386363636363636	0.204545454545455	10.1875	0.360612460401267	0.416050686378036	0.223336853220697
909	7.575	0.428571428571429	0.342857142857143	0.228571428571429	10.1958333333333	0.361273399308454	0.415822105639681	0.222904495051866
910	7.58333333333333	0.443396226415094	0.320754716981132	0.235849056603774	10.2041666666667	0.361124488321695	0.416265350349145	0.22261016132916
911	7.59166666666667	0.494736842105263	0.326315789473684	0.178947368421053	10.2125	0.360817861909962	0.416575658293896	0.222606479796141
912	7.6	0.446808510638298	0.361702127659574	0.191489361702128	10.2208333333333	0.361229718189581	0.417347810174454	0.221422471635964
913	7.60833333333333	0.48314606741573	0.359550561797753	0.157303370786517	10.2291666666667	0.361999016474059	0.417199409884436	0.220801573641505
914	7.61666666666667	0.455445544554455	0.356435643564356	0.188118811881188	10.2375	0.361790379496069	0.417940939763511	0.22026868074042
915	7.625	0.509090909090909	0.363636363636364	0.127272727272727	10.2458333333333	0.362213527110117	0.418172784299112	0.219613688590771
916	7.63333333333333	0.427272727272727	0.363636363636364	0.209090909090909	10.2541666666667	0.361530777874891	0.418154576101885	0.220314646023224
917	7.64166666666667	0.4375	0.366071428571429	0.196428571428571	10.2625	0.361558375955042	0.418955610279725	0.219486013765233
918	7.65	0.414893617021277	0.308510638297872	0.276595744680851	10.2708333333333	0.361227601982463	0.419430677341467	0.219341720676071
919	7.65833333333333	0.422018348623853	0.330275229357798	0.247706422018349	10.2791666666667	0.361548765707725	0.419021496459782	0.219429737832493
920	7.66666666666667	0.462264150943396	0.349056603773585	0.188679245283019	10.2875	0.361035948975647	0.419597989949749	0.219366061074604
921	7.675	0.453781512605042	0.302521008403361	0.243697478991597	10.2958333333333	0.36111654601187	0.419748255396857	0.219135198591274
922	7.68333333333333	0.449612403100775	0.317829457364341	0.232558139534884	10.3041666666667	0.36183908045977	0.419113300492611	0.219047619047619
923	7.69166666666667	0.458333333333333	0.291666666666667	0.25	10.3125	0.362054132750976	0.419429554629078	0.218516312619946
924	7.7	0.452830188679245	0.320754716981132	0.226415094339623	10.3208333333333	0.36257154265939	0.419206708372155	0.218221748968455
925	7.70833333333333	0.490566037735849	0.273584905660377	0.235849056603774	10.3291666666667	0.363394342762063	0.418502495840266	0.21810316139767
926	7.71666666666667	0.464646464646465	0.333333333333333	0.202020202020202	10.3375	0.363915393340895	0.418762927870821	0.217321678788283
927	7.725	0.558441558441558	0.298701298701299	0.142857142857143	10.3458333333333	0.364481605351171	0.418729096989967	0.216789297658863
928	7.73333333333333	0.483516483516484	0.307692307692308	0.208791208791209	10.3541666666667	0.364237525883374	0.418943290361365	0.21681918375526
929	7.74166666666667	0.478260869565217	0.36231884057971	0.159420289855072	10.3625	0.363940570204792	0.419220987819569	0.216838441975639
930	7.75	0.456521739130435	0.326086956521739	0.217391304347826	10.3708333333333	0.363319245991816	0.419064868853559	0.217615885154625
931	7.75833333333333	0.418181818181818	0.418181818181818	0.163636363636364	10.3791666666667	0.362725316115147	0.418213613128867	0.219061070755986
932	7.76666666666667	0.40983606557377	0.360655737704918	0.229508196721311	10.3875	0.363986226453312	0.418067652420498	0.21794612112619
933	7.775	0.428571428571429	0.375	0.196428571428571	10.3958333333333	0.364632983794089	0.418629987743429	0.216737028462481
934	7.78333333333333	0.358208955223881	0.388059701492537	0.253731343283582	10.4041666666667	0.364794007490637	0.41886278515492	0.216343207354443
935	7.79166666666667	0.423728813559322	0.389830508474576	0.186440677966102	10.4125	0.3648277754906	0.419925895430218	0.215246329079182
936	7.8	0.421875	0.40625	0.171875	10.4208333333333	0.364857418377187	0.419892547182808	0.215250034440006
937	7.80833333333333	0.431818181818182	0.363636363636364	0.204545454545455	10.4291666666667	0.363912054586808	0.42098008132883	0.215107864084361
938	7.81666666666667	0.407407407407407	0.351851851851852	0.240740740740741	10.4375	0.364008605732528	0.421611492816989	0.214379901450482
939	7.825	0.454545454545455	0.345454545454545	0.2	10.4458333333333	0.365015025508421	0.42211195750926	0.212873016982319
940	7.83333333333333	0.446428571428571	0.339285714285714	0.214285714285714	10.4541666666667	0.366033755274262	0.421729957805907	0.212236286919831
941	7.84166666666667	0.521739130434783	0.347826086956522	0.130434782608696	10.4625	0.366159994291015	0.422322129451224	0.211517876257761
942	7.85	0.52112676056338	0.323943661971831	0.154929577464789	10.4708333333333	0.366516821345708	0.422491299303944	0.210991879350348
943	7.85833333333333	0.41025641025641	0.384615384615385	0.205128205128205	10.4791666666667	0.367004107981221	0.422535211267606	0.210460680751174
944	7.86666666666667	0.45	0.325	0.225	10.4875	0.366751458925632	0.423312883435583	0.209935657638785
945	7.875	0.363636363636364	0.376623376623377	0.25974025974026	10.4958333333333	0.366283057693773	0.424053044737444	0.209663897568783
946	7.88333333333333	0.483870967741936	0.338709677419355	0.17741935483871	10.5041666666667	0.366591316548445	0.4253644087614	0.208044274690155
947	7.89166666666667	0.403225806451613	0.403225806451613	0.193548387096774	10.5125	0.366897319653225	0.425117314881094	0.20798536546568
948	7.9	0.490566037735849	0.320754716981132	0.188679245283019	10.5208333333333	0.366976932416026	0.425333872925941	0.207689194658033
949	7.90833333333333	0.6	0.311111111111111	0.0888888888888889	10.5291666666667	0.366964877402253	0.42553015241882	0.207504970178926
950	7.91666666666667	0.5	0.318181818181818	0.181818181818182	10.5375	0.366775901184774	0.42509032854382	0.208133770271406
951	7.925	0.476190476190476	0.317460317460317	0.206349206349206	10.5458333333333	0.36596500126807	0.425986981148026	0.208048017583904
952	7.93333333333333	0.407407407407407	0.345679012345679	0.246913580246914	10.5541666666667	0.364458859679071	0.427876408330488	0.20766473199044
953	7.94166666666667	0.420289855072464	0.304347826086957	0.27536231884058	10.5625	0.36365202411714	0.428165374677003	0.208182601205857
954	7.95	0.468085106382979	0.404255319148936	0.127659574468085	10.5708333333333	0.362863340563991	0.428546637744035	0.208590021691974
955	7.95833333333333	0.377049180327869	0.40983606557377	0.213114754098361	10.5791666666667	0.361573506220431	0.429910636060978	0.208515857718591
956	7.96666666666667	0.45	0.383333333333333	0.166666666666667	10.5875	0.361391793339777	0.4298392056937	0.208769000966523
957	7.975	0.456140350877193	0.298245614035088	0.245614035087719	10.5958333333333	0.361632436260623	0.429798158640227	0.20856940509915
958	7.98333333333333	0.488095238095238	0.297619047619048	0.214285714285714	10.6041666666667	0.361016645784858	0.430642563092894	0.208340791122248
959	7.99166666666667	0.406779661016949	0.406779661016949	0.186440677966102	10.6125	0.360896795860942	0.430879549786693	0.208223654352364
960	8	0.52	0.36	0.12	10.6208333333333	0.361411286598319	0.43086727625381	0.207721437147871
961	8.00833333333333	0.509090909090909	0.327272727272727	0.163636363636364	10.6291666666667	0.362156092083099	0.431405577390979	0.206438330525922
962	8.01666666666667	0.425531914893617	0.340425531914894	0.234042553191489	10.6375	0.360485921461531	0.431867407477164	0.207646671061305
963	8.025	0.363636363636364	0.318181818181818	0.318181818181818	10.6458333333333	0.359364659166115	0.43216412971542	0.208471211118465
964	8.03333333333333	0.416666666666667	0.366666666666667	0.216666666666667
965	8.04166666666667	0.625	0.25	0.125
966	8.05	0.475	0.325	0.2
967	8.05833333333333	0.8	0.0666666666666667	0.133333333333333
968	8.06666666666667	0.565217391304348	0.260869565217391	0.173913043478261
969	8.075	0.428571428571429	0.428571428571429	0.142857142857143
970	8.08333333333333	0.5	0.307692307692308	0.192307692307692
971	8.09166666666667	0.25	0.5	0.25
972	8.1	0.346153846153846	0.5	0.153846153846154
973	8.10833333333333	0.434782608695652	0.304347826086957	0.260869565217391
974	8.11666666666667	0.333333333333333	0.333333333333333	0.333333333333333
975	8.125	0.481481481481481	0.37037037037037	0.148148148148148
976	8.13333333333333	0.5	0.277777777777778	0.222222222222222
977	8.14166666666667	0.526315789473684	0.368421052631579	0.105263157894737
978	8.15	0.6	0.4	0
979	8.15833333333333	0.416666666666667	0.416666666666667	0.166666666666667
980	8.16666666666667	0.3	0.6	0.1
981	8.175	0.384615384615385	0.423076923076923	0.192307692307692
982	8.18333333333333	0.576923076923077	0.307692307692308	0.115384615384615
983	8.19166666666667	0.423076923076923	0.423076923076923	0.153846153846154
984	8.2	0.5	0.333333333333333	0.166666666666667
985	8.20833333333333	0.4	0.377777777777778	0.222222222222222
986	8.21666666666667	0.46	0.44	0.1
987	8.225	0.4	0.433333333333333	0.166666666666667
988	8.23333333333333	0.5	0.333333333333333	0.166666666666667
989	8.24166666666667	0.526315789473684	0.31578947368421	0.157894736842105
990	8.25	0.5	0.369565217391304	0.130434782608696
991	8.25833333333333	0.480769230769231	0.346153846153846	0.173076923076923
992	8.26666666666667	0.483333333333333	0.383333333333333	0.133333333333333
993	8.275	0.423076923076923	0.423076923076923	0.153846153846154
994	8.28333333333333	0.388888888888889	0.388888888888889	0.222222222222222
995	8.29166666666667	0.442857142857143	0.4	0.157142857142857
996	8.3	0.371794871794872	0.333333333333333	0.294871794871795
997	8.30833333333333	0.346153846153846	0.423076923076923	0.230769230769231
998	8.31666666666667	0.426229508196721	0.327868852459016	0.245901639344262
999	8.325	0.413333333333333	0.373333333333333	0.213333333333333
1000	8.33333333333333	0.38	0.38	0.24
1001	8.34166666666667	0.505154639175258	0.319587628865979	0.175257731958763
1002	8.35	0.393617021276596	0.404255319148936	0.202127659574468
1003	8.35833333333333	0.427083333333333	0.395833333333333	0.177083333333333
1004	8.36666666666667	0.423913043478261	0.380434782608696	0.195652173913043
1005	8.375	0.486238532110092	0.339449541284404	0.174311926605505
1006	8.38333333333333	0.435643564356436	0.366336633663366	0.198019801980198
1007	8.39166666666667	0.39	0.36	0.25
1008	8.4	0.452631578947368	0.378947368421053	0.168421052631579
1009	8.40833333333333	0.420168067226891	0.369747899159664	0.210084033613445
1010	8.41666666666667	0.462962962962963	0.388888888888889	0.148148148148148
1011	8.425	0.4	0.336	0.264
1012	8.43333333333333	0.414414414414414	0.396396396396396	0.189189189189189
1013	8.44166666666667	0.475247524752475	0.366336633663366	0.158415841584158
1014	8.45	0.40625	0.354166666666667	0.239583333333333
1015	8.45833333333333	0.371134020618557	0.350515463917526	0.278350515463918
1016	8.46666666666667	0.423423423423423	0.315315315315315	0.261261261261261
1017	8.475	0.378378378378378	0.405405405405405	0.216216216216216
1018	8.48333333333333	0.375	0.4	0.225
1019	8.49166666666667	0.403361344537815	0.369747899159664	0.226890756302521
1020	8.5	0.425287356321839	0.35632183908046	0.218390804597701
1021	8.50833333333333	0.44047619047619	0.404761904761905	0.154761904761905
1022	8.51666666666667	0.435185185185185	0.37037037037037	0.194444444444444
1023	8.525	0.466019417475728	0.330097087378641	0.203883495145631
1024	8.53333333333333	0.430232558139535	0.418604651162791	0.151162790697674
1025	8.54166666666667	0.383720930232558	0.430232558139535	0.186046511627907
1026	8.55	0.447154471544715	0.40650406504065	0.146341463414634
1027	8.55833333333333	0.495867768595041	0.322314049586777	0.181818181818182
1028	8.56666666666667	0.430555555555556	0.319444444444444	0.25
1029	8.575	0.468531468531469	0.342657342657343	0.188811188811189
1030	8.58333333333333	0.426900584795322	0.31578947368421	0.257309941520468
1031	8.59166666666667	0.420731707317073	0.371951219512195	0.207317073170732
1032	8.6	0.401408450704225	0.345070422535211	0.253521126760563
1033	8.60833333333333	0.464052287581699	0.294117647058823	0.241830065359477
1034	8.61666666666667	0.43609022556391	0.31578947368421	0.24812030075188
1035	8.625	0.378378378378378	0.337837837837838	0.283783783783784
1036	8.63333333333333	0.421383647798742	0.327044025157233	0.251572327044025
1037	8.64166666666667	0.402985074626866	0.365671641791045	0.23134328358209
1038	8.65	0.453846153846154	0.346153846153846	0.2
1039	8.65833333333333	0.428571428571429	0.392857142857143	0.178571428571429
1040	8.66666666666667	0.471153846153846	0.365384615384615	0.163461538461538
1041	8.675	0.414414414414414	0.378378378378378	0.207207207207207
1042	8.68333333333333	0.423423423423423	0.342342342342342	0.234234234234234
1043	8.69166666666667	0.412213740458015	0.358778625954198	0.229007633587786
1044	8.7	0.411290322580645	0.379032258064516	0.209677419354839
1045	8.70833333333333	0.405797101449275	0.340579710144928	0.253623188405797
1046	8.71666666666667	0.448717948717949	0.384615384615385	0.166666666666667
1047	8.725	0.493333333333333	0.32	0.186666666666667
1048	8.73333333333333	0.470238095238095	0.351190476190476	0.178571428571429
1049	8.74166666666667	0.408839779005525	0.353591160220994	0.237569060773481
1050	8.75	0.39873417721519	0.379746835443038	0.221518987341772
1051	8.75833333333333	0.443820224719101	0.348314606741573	0.207865168539326
1052	8.76666666666667	0.428571428571429	0.372670807453416	0.198757763975155
1053	8.775	0.401069518716578	0.385026737967914	0.213903743315508
1054	8.78333333333333	0.394594594594595	0.362162162162162	0.243243243243243
1055	8.79166666666667	0.412060301507538	0.346733668341709	0.241206030150754
1056	8.8	0.424778761061947	0.358407079646018	0.216814159292035
1057	8.80833333333333	0.384615384615385	0.338461538461538	0.276923076923077
1058	8.81666666666667	0.405882352941176	0.382352941176471	0.211764705882353
1059	8.825	0.371584699453552	0.420765027322404	0.207650273224044
1060	8.83333333333333	0.403940886699507	0.379310344827586	0.216748768472906
1061	8.84166666666667	0.416243654822335	0.360406091370558	0.223350253807107
1062	8.85	0.394594594594595	0.394594594594595	0.210810810810811
1063	8.85833333333333	0.377952755905512	0.330708661417323	0.291338582677165
1064	8.86666666666667	0.387254901960784	0.406862745098039	0.205882352941176
1065	8.875	0.425339366515837	0.366515837104072	0.208144796380091
1066	8.88333333333333	0.4	0.383783783783784	0.216216216216216
1067	8.89166666666667	0.397196261682243	0.378504672897196	0.224299065420561
1068	8.9	0.427745664739884	0.38150289017341	0.190751445086705
1069	8.90833333333333	0.408376963350785	0.361256544502618	0.230366492146597
1070	8.91666666666667	0.438271604938272	0.37037037037037	0.191358024691358
1071	8.925	0.377659574468085	0.388297872340425	0.234042553191489
1072	8.93333333333333	0.429530201342282	0.409395973154362	0.161073825503356
1073	8.94166666666667	0.416666666666667	0.358974358974359	0.224358974358974
1074	8.95	0.427835051546392	0.345360824742268	0.22680412371134
1075	8.95833333333333	0.408163265306122	0.346938775510204	0.244897959183673
1076	8.96666666666667	0.496969696969697	0.339393939393939	0.163636363636364
1077	8.975	0.400943396226415	0.391509433962264	0.207547169811321
1078	8.98333333333333	0.441025641025641	0.328205128205128	0.230769230769231
1079	8.99166666666667	0.413953488372093	0.334883720930233	0.251162790697674
1080	9	0.417061611374408	0.341232227488152	0.241706161137441
1081	9.00833333333333	0.393665158371041	0.357466063348416	0.248868778280543
1082	9.01666666666667	0.41044776119403	0.361940298507463	0.227611940298507
1083	9.025	0.385767790262172	0.378277153558052	0.235955056179775
1084	9.03333333333333	0.420664206642066	0.376383763837638	0.202952029520295
1085	9.04166666666667	0.397014925373134	0.388059701492537	0.214925373134328
1086	9.05	0.395121951219512	0.375609756097561	0.229268292682927
1087	9.05833333333333	0.390519187358916	0.374717832957111	0.234762979683973
1088	9.06666666666667	0.382795698924731	0.380645161290323	0.236559139784946
1089	9.075	0.364705882352941	0.380392156862745	0.254901960784314
1090	9.08333333333333	0.387799564270152	0.38562091503268	0.226579520697168
1091	9.09166666666667	0.379446640316205	0.381422924901186	0.239130434782609
1092	9.1	0.363802559414991	0.396709323583181	0.239488117001828
1093	9.10833333333333	0.368150684931507	0.395547945205479	0.236301369863014
1094	9.11666666666667	0.387858347386172	0.401349072512648	0.21079258010118
1095	9.125	0.375838926174497	0.385906040268456	0.238255033557047
1096	9.13333333333333	0.400667779632721	0.383973288814691	0.215358931552588
1097	9.14166666666667	0.371150729335494	0.390599675850891	0.238249594813614
1098	9.15	0.367741935483871	0.396774193548387	0.235483870967742
1099	9.15833333333333	0.394316163410302	0.403197158081705	0.202486678507993
1100	9.16666666666667	0.390492359932088	0.375212224108659	0.234295415959253
1101	9.175	0.365231259968102	0.390749601275917	0.244019138755981
1102	9.18333333333333	0.354026845637584	0.416107382550336	0.229865771812081
1103	9.19166666666667	0.369384359400998	0.372712146422629	0.257903494176373
1104	9.2	0.377079482439926	0.395563770794824	0.22735674676525
1105	9.20833333333333	0.381889763779528	0.405511811023622	0.21259842519685
1106	9.21666666666667	0.355595667870036	0.407942238267148	0.236462093862816
1107	9.225	0.371024734982332	0.390459363957597	0.238515901060071
1108	9.23333333333333	0.386243386243386	0.403880070546737	0.209876543209876
1109	9.24166666666667	0.380740740740741	0.392592592592593	0.226666666666667
1110	9.25	0.368421052631579	0.413078149920255	0.218500797448166
1111	9.25833333333333	0.368916797488226	0.408163265306122	0.222919937205651
1112	9.26666666666667	0.365705614567526	0.400606980273141	0.233687405159332
1113	9.275	0.365682137834037	0.393811533052039	0.240506329113924
1114	9.28333333333333	0.378964941569282	0.407345575959933	0.213689482470785
1115	9.29166666666667	0.359177215189873	0.406645569620253	0.234177215189873
1116	9.3	0.357827476038339	0.405750798722045	0.236421725239617
1117	9.30833333333333	0.379251700680272	0.408163265306122	0.212585034013605
1118	9.31666666666667	0.368045649072753	0.399429386590585	0.232524964336662
1119	9.325	0.371273712737127	0.398373983739837	0.230352303523035
1120	9.33333333333333	0.358433734939759	0.412650602409639	0.228915662650602
1121	9.34166666666667	0.383544303797468	0.372151898734177	0.244303797468354
1122	9.35	0.365824308062575	0.386281588447653	0.247894103489771
1123	9.35833333333333	0.373173970783533	0.383798140770252	0.243027888446215
1124	9.36666666666667	0.362768496420048	0.385441527446301	0.251789976133652
1125	9.375	0.364077669902913	0.37621359223301	0.259708737864078
1126	9.38333333333333	0.367424242424242	0.397727272727273	0.234848484848485
1127	9.39166666666667	0.364367816091954	0.381609195402299	0.254022988505747
1128	9.4	0.342548076923077	0.391826923076923	0.265625
1129	9.40833333333333	0.364556962025316	0.388607594936709	0.246835443037975
1130	9.41666666666667	0.356521739130435	0.386335403726708	0.257142857142857
1131	9.425	0.362107623318386	0.390134529147982	0.247757847533632
1132	9.43333333333333	0.35036496350365	0.391727493917275	0.257907542579075
1133	9.44166666666667	0.350059737156511	0.402628434886499	0.247311827956989
1134	9.45	0.360544217687075	0.402721088435374	0.236734693877551
1135	9.45833333333333	0.362549800796813	0.395750332005312	0.241699867197875
1136	9.46666666666667	0.366711772665765	0.396481732070365	0.23680649526387
1137	9.475	0.367785234899329	0.4	0.232214765100671
1138	9.48333333333333	0.364906832298137	0.403726708074534	0.231366459627329
1139	9.49166666666667	0.36551724137931	0.375172413793103	0.259310344827586
1140	9.5	0.346264367816092	0.397988505747126	0.255747126436782
1141	9.50833333333333	0.375	0.382267441860465	0.242732558139535
1142	9.51666666666667	0.350486787204451	0.401947148817803	0.247566063977747
1143	9.525	0.386871508379888	0.371508379888268	0.241620111731844
1144	9.53333333333333	0.358738501971091	0.379763469119579	0.26149802890933
1145	9.54166666666667	0.354957160342717	0.386780905752754	0.258261933904529
1146	9.55	0.358288770053476	0.399732620320856	0.241978609625668
1147	9.55833333333333	0.345407503234153	0.410090556274256	0.244501940491591
1148	9.56666666666667	0.357048748353096	0.393939393939394	0.24901185770751
1149	9.575	0.356181150550796	0.375764993880049	0.268053855569155
1150	9.58333333333333	0.354628422425033	0.396349413298566	0.249022164276402
1151	9.59166666666667	0.34955185659411	0.39820742637644	0.252240717029449
1152	9.6	0.368351063829787	0.404255319148936	0.227393617021277
1153	9.60833333333333	0.35656836461126	0.394101876675603	0.249329758713137
1154	9.61666666666667	0.34850455136541	0.4148244473342	0.23667100130039
1155	9.625	0.339378238341969	0.409326424870466	0.251295336787565
1156	9.63333333333333	0.344740177439797	0.386565272496831	0.268694550063371
1157	9.64166666666667	0.356589147286822	0.381136950904393	0.262273901808785
1158	9.65	0.350111856823266	0.380313199105145	0.269574944071588
1159	9.65833333333333	0.355353075170843	0.392938496583144	0.251708428246014
1160	9.66666666666667	0.351829988193625	0.402597402597403	0.245572609208973
1161	9.675	0.340229885057471	0.397701149425287	0.262068965517241
1162	9.68333333333333	0.352869352869353	0.393162393162393	0.253968253968254
1163	9.69166666666667	0.349264705882353	0.409313725490196	0.241421568627451
1164	9.7	0.356492027334852	0.378132118451025	0.265375854214123
1165	9.70833333333333	0.3557582668187	0.392246294184721	0.251995438996579
1166	9.71666666666667	0.352549889135255	0.400221729490022	0.247228381374723
1167	9.725	0.352316602316602	0.394787644787645	0.252895752895753
1168	9.73333333333333	0.351301115241636	0.378252788104089	0.270446096654275
1169	9.74166666666667	0.350724637681159	0.391304347826087	0.257971014492754
1170	9.75	0.351326623970723	0.383348581884721	0.265324794144556
1171	9.75833333333333	0.348189415041783	0.377901578458681	0.273909006499536
1172	9.76666666666667	0.357884796978281	0.394711992445703	0.247403210576015
1173	9.775	0.344370860927152	0.400189214758751	0.255439924314096
1174	9.78333333333333	0.350044762757386	0.391226499552372	0.258728737690242
1175	9.79166666666667	0.338103756708408	0.386404293381038	0.275491949910554
1176	9.8	0.342454394693201	0.377280265339967	0.280265339966832
1177	9.80833333333333	0.345581802274716	0.386701662292213	0.267716535433071
1178	9.81666666666667	0.351376146788991	0.392660550458716	0.255963302752294
1179	9.825	0.347150259067357	0.38860103626943	0.264248704663212
1180	9.83333333333333	0.336259877085162	0.406496927129061	0.257243195785777
1181	9.84166666666667	0.342632955536181	0.398430688753269	0.258936355710549
1182	9.85	0.353363228699552	0.391928251121076	0.254708520179372
1183	9.85833333333333	0.335200746965453	0.405228758169935	0.259570494864613
1184	9.86666666666667	0.352611940298507	0.40205223880597	0.245335820895522
1185	9.875	0.33399209486166	0.409090909090909	0.256916996047431
1186	9.88333333333333	0.34729315628192	0.422880490296221	0.229826353421859
1187	9.89166666666667	0.340647857889237	0.403343782654128	0.256008359456635
1188	9.9	0.345514950166113	0.418604651162791	0.235880398671096
1189	9.90833333333333	0.354709418837675	0.395791583166333	0.249498997995992
1190	9.91666666666667	0.351623740201568	0.416573348264278	0.231802911534155
1191	9.925	0.348387096774194	0.390322580645161	0.261290322580645
1192	9.93333333333333	0.344262295081967	0.408811475409836	0.246926229508197
1193	9.94166666666667	0.34619625137817	0.39470782800441	0.25909592061742
1194	9.95	0.333333333333333	0.417435897435897	0.249230769230769
1195	9.95833333333333	0.347567030784508	0.404170804369414	0.248262164846077
1196	9.96666666666667	0.336745138178096	0.40532241555783	0.257932446264074
1197	9.975	0.342019543973941	0.390879478827362	0.267100977198697
1198	9.98333333333333	0.35171568627451	0.400735294117647	0.247549019607843
1199	9.99166666666667	0.353899883585565	0.392316647264261	0.253783469150175
1200	10	0.343483556638246	0.408038976857491	0.248477466504263
1201	10.0083333333333	0.35110533159948	0.400520156046814	0.248374512353706
1202	10.0166666666667	0.343565525383707	0.414403778040142	0.242030696576151
1203	10.025	0.35080058224163	0.40174672489083	0.24745269286754
1204	10.0333333333333	0.338383838383838	0.414141414141414	0.247474747474747
1205	10.0416666666667	0.361006289308176	0.392452830188679	0.246540880503145
1206	10.05	0.351385390428212	0.399244332493703	0.249370277078086
1207	10.0583333333333	0.357041251778094	0.41678520625889	0.226173541963016
1208	10.0666666666667	0.342377260981912	0.414728682170543	0.242894056847545
1209	10.075	0.355654761904762	0.421130952380952	0.223214285714286
1210	10.0833333333333	0.359281437125748	0.411676646706587	0.229041916167665
1211	10.0916666666667	0.347758887171561	0.398763523956723	0.253477588871716
1212	10.1	0.343260188087774	0.418495297805643	0.238244514106583
1213	10.1083333333333	0.361189801699717	0.396600566572238	0.242209631728045
1214	10.1166666666667	0.35108153078203	0.410981697171381	0.237936772046589
1215	10.125	0.36906584992343	0.411944869831547	0.218989280245023
1216	10.1333333333333	0.356060606060606	0.412121212121212	0.231818181818182
1217	10.1416666666667	0.374367622259696	0.406408094435076	0.219224283305228
1218	10.15	0.356890459363958	0.432862190812721	0.210247349823322
1219	10.1583333333333	0.38	0.413333333333333	0.206666666666667
1220	10.1666666666667	0.357021996615905	0.423011844331641	0.219966159052453
1221	10.175	0.360424028268551	0.42226148409894	0.217314487632509
1222	10.1833333333333	0.357262103505843	0.415692821368948	0.227045075125209
1223	10.1916666666667	0.361940298507463	0.419776119402985	0.218283582089552
1224	10.2	0.358078602620087	0.443231441048035	0.198689956331878
1225	10.2083333333333	0.360277136258661	0.427251732101617	0.212471131639723
1226	10.2166666666667	0.340770791075051	0.434077079107505	0.225152129817444
1227	10.225	0.372141372141372	0.40956340956341	0.218295218295218
1228	10.2333333333333	0.380252100840336	0.422268907563025	0.197478991596639
1229	10.2416666666667	0.38019801980198	0.425742574257426	0.194059405940594
1230	10.25	0.370221327967807	0.442655935613682	0.187122736418511
1231	10.2583333333333	0.348249027237354	0.422178988326848	0.229571984435798
1232	10.2666666666667	0.355311355311355	0.406593406593407	0.238095238095238
1233	10.275	0.367063492063492	0.404761904761905	0.228174603174603
1234	10.2833333333333	0.379679144385027	0.404634581105169	0.215686274509804
1235	10.2916666666667	0.364814814814815	0.411111111111111	0.224074074074074
1236	10.3	0.362068965517241	0.400862068965517	0.237068965517241
1237	10.3083333333333	0.361111111111111	0.416666666666667	0.222222222222222
1238	10.3166666666667	0.354581673306773	0.406374501992032	0.239043824701195
1239	10.325	0.349019607843137	0.437254901960784	0.213725490196078
1240	10.3333333333333	0.349442379182156	0.420074349442379	0.230483271375465
1241	10.3416666666667	0.35778175313059	0.418604651162791	0.223613595706619
1242	10.35	0.36328125	0.4140625	0.22265625
1243	10.3583333333333	0.355329949238579	0.412859560067682	0.231810490693739
1244	10.3666666666667	0.36247723132969	0.41712204007286	0.22040072859745
1245	10.375	0.350877192982456	0.410526315789474	0.23859649122807
1246	10.3833333333333	0.354906054279749	0.436325678496868	0.208768267223382
1247	10.3916666666667	0.366396761133603	0.419028340080972	0.214574898785425
1248	10.4	0.366336633663366	0.421782178217822	0.211881188118812
1249	10.4083333333333	0.368539325842697	0.431460674157303	0.2
1250	10.4166666666667	0.358208955223881	0.430348258706468	0.211442786069652
1251	10.425	0.384279475982533	0.40174672489083	0.213973799126638
1252	10.4333333333333	0.362886597938144	0.424742268041237	0.212371134020619
1253	10.4416666666667	0.379157427937916	0.412416851441242	0.208425720620843
1254	10.45	0.385120350109409	0.420131291028446	0.194748358862144
1255	10.4583333333333	0.379746835443038	0.437974683544304	0.182278481012658
1256	10.4666666666667	0.357456140350877	0.43421052631579	0.208333333333333
1257	10.475	0.364541832669323	0.416334661354582	0.219123505976096
1258	10.4833333333333	0.371364653243848	0.431767337807606	0.196868008948546
1259	10.4916666666667	0.361702127659574	0.421276595744681	0.217021276595745
1260	10.5	0.351528384279476	0.41703056768559	0.231441048034934
1261	10.5083333333333	0.387308533916849	0.417943107221007	0.194748358862144
1262	10.5166666666667	0.375296912114014	0.422802850356295	0.201900237529691
1263	10.525	0.371769383697813	0.411530815109344	0.216699801192843
1264	10.5333333333333	0.384444444444444	0.435555555555556	0.18
1265	10.5416666666667	0.365702479338843	0.409090909090909	0.225206611570248
1266	10.55	0.331868131868132	0.435164835164835	0.232967032967033
1267	10.5583333333333	0.363861386138614	0.438118811881188	0.198019801980198
1268	10.5666666666667	0.388059701492537	0.420398009950249	0.191542288557214
1269	10.575	0.380047505938242	0.427553444180523	0.192399049881235
1270	10.5833333333333	0.344410876132931	0.444108761329305	0.211480362537764
1271	10.5916666666667	0.366863905325444	0.423076923076923	0.210059171597633
1272	10.6	0.380681818181818	0.411931818181818	0.207386363636364
1273	10.6083333333333	0.335384615384615	0.436923076923077	0.227692307692308
1274	10.6166666666667	0.338815789473684	0.444078947368421	0.217105263157895
1275	10.625	0.348920863309352	0.456834532374101	0.194244604316547
1276	10.6333333333333	0.358744394618834	0.434977578475336	0.20627802690583
1277	10.6416666666667	0.369565217391304	0.423913043478261	0.206521739130435
1278	10.65	0.364864864864865	0.427927927927928	0.207207207207207
1279	10.6583333333333	0.361313868613139	0.416058394160584	0.222627737226277
1280	10.6666666666667	0.327272727272727	0.463636363636364	0.209090909090909
1281	10.675	0.339130434782609	0.457971014492754	0.202898550724638
1282	10.6833333333333	0.337730870712401	0.432717678100264	0.229551451187335
1283	10.6916666666667	0.35792349726776	0.420765027322404	0.221311475409836
1284	10.7	0.34971098265896	0.46242774566474	0.187861271676301
1285	10.7083333333333	0.375690607734807	0.43646408839779	0.187845303867403
1286	10.7166666666667	0.363881401617251	0.433962264150943	0.202156334231806
1287	10.725	0.347368421052632	0.436842105263158	0.215789473684211
1288	10.7333333333333	0.372413793103448	0.441379310344828	0.186206896551724
1289	10.7416666666667	0.382142857142857	0.414285714285714	0.203571428571429
1290	10.75	0.372239747634069	0.429022082018927	0.198738170347003
1291	10.7583333333333	0.346153846153846	0.428205128205128	0.225641025641026
1292	10.7666666666667	0.345646437994723	0.430079155672823	0.224274406332454
1293	10.775	0.3727959697733	0.397984886649874	0.229219143576826
1294	10.7833333333333	0.355450236966825	0.428909952606635	0.21563981042654
1295	10.7916666666667	0.359102244389027	0.4214463840399	0.219451371571072
1296	10.8	0.345454545454545	0.425974025974026	0.228571428571429
1297	10.8083333333333	0.372602739726027	0.405479452054794	0.221917808219178
1298	10.8166666666667	0.390804597701149	0.408045977011494	0.201149425287356
1299	10.825	0.344559585492228	0.417098445595855	0.238341968911917

## Sheet: SupFig6a
	mass	Delta T = 0.25	Delta T = 0.20	Delta T = 0.15	Delta T = 0.10
0	1	0.688027152130201	0.480109305184083	0.451187026681185	0.455150884495317
1	2	0.198303666617185	0.253691423868834	0.217122221607023	0.174505723204995
2	3	0.0863416148230118	0.149566630266774	0.129893139914733	0.0922736732570239
3	4	0.0162885791014966	0.0487600297529555	0.0535776904195043	0.0438605619146722
4	5	0.00607954008717831	0.0247941295941676	0.0325747928317	0.0331165452653486
5	6	0.00260455324489548	0.0136103945431814	0.0229407747817581	0.0235691987513007
6	7	0.0011605781298498	0.0081240339521315	0.0162720164381202	0.0173517169614984
7	8	0.000607279253991174	0.00557604148532662	0.0119410147094107	0.013423517169615
8	9	0.00024291170159647	0.00405146628262143	0.0093940903973571	0.00996357960457856
9	10	0.000155193587131078	0.00286451327013468	0.00770844483817187	0.00978147762747138
10	11	0.000121455850798235	0.00190967551342312	0.00625657494047949	0.00741415192507804
11	12	3.37E-05	0.00158787936337116	0.00549988003617371	0.00655567117585848
12	13	6.75E-06	0.00131883668054083	0.00409107407612474	0.0058792924037461
13	14	2.02E-05	0.000981214490322376	0.00346972297584113	0.00551508844953174
14	15	0	0.000717447154214211	0.00295295572412011	0.00434443288241415
15	16	6.75E-06	0.000453679818106045	0.00270072408935152	0.0041363163371488
16	17		0.000458955164828208	0.002294692677285	0.00385015608740895
17	18		0.000321796150051962	0.00196248515832149	0.00327783558792924
18	19		0.000205738522164369	0.00175331746119632	0.00267950052029136
19	20		0.000195187828720043	0.00175331746119632	0.00296566077003122
20	21		0.000116057627887593	0.00141495795114089	0.00340790842872008
21	22		9.50E-05	0.00124270220056721	0.00270551508844953
22	23		7.91E-05	0.00118118228964804	0.00327783558792924
23	24		0.000105506934443266	0.00100892653907437	0.00249739854318418
24	25		4.22E-05	0.000953558619247119	0.00239334027055151
25	26		2.11E-05	0.000842822779592615	0.00221123829344433
26	27		3.17E-05	0.000707478975570443	0.00184703433922997
27	28		4.75E-05	0.00061519910919169	0.00187304890738814
28	29		2.11E-05	0.000578287162640188	0.00166493236212279
29	30		2.11E-05	0.000424487385342266	0.00176899063475546
30	31		4.22E-05	0.000399879420974598	0.00101456815816857
31	32		1.06E-05	0.000369119465515014	0.00124869927159209
32	33		2.64E-05	0.000350663492239263	0.00130072840790843
33	34		1.06E-05	0.000326055527871596	0.000962539021852237
34	35		5.28E-06	0.000344511501147346	0.00106659729448491
35	36		5.28E-06	0.000338359510055429	0.00111862643080125
36	37		0	0.000319903536779679	0.000858480749219563
37	38		5.28E-06	0.000184559732757507	0.00143080124869927
38	39		0	0.000221471679309008	0.00111862643080125
39	40		0	0.000190711723849424	0.000936524453694069
40	41		1.06E-05	0.000172255750573673	0.000832466181061394
41	42		0	0.000227623670400925	0.000988553590010406
42	43		0	0.000264535616952427	0.00109261186264308
43	44		0	0.000166103759481756	0.00072840790842872
44	45		0	0.000141495795114089	0.000650364203954214
45	46		0	0.000166103759481756	0.000650364203954214
46	47		0	0.000123039821838338	0.000598335067637877
47	48		0	0.000153799777297922	0.000624349635796046
48	49		0	9.84E-05	0.000832466181061394
49	50		0	0.000104583848562587	0.000494276795005203
50	51		0	6.15E-05	0.000676378772112383
51	52		5.28E-06	8.61E-05	0.000520291363163372
52	53			4.92E-05	0.000702393340270552
53	54			8.00E-05	0.000624349635796046
54	55			0.000110735839654504	0.000572320499479709
55	56			1.85E-05	0.000650364203954214
56	57			7.38E-05	0.000624349635796046
57	58			5.54E-05	0.000494276795005203
58	59			4.92E-05	0.000442247658688866
59	60			4.31E-05	0.000650364203954214
60	61			3.69E-05	0.000468262226847034
61	62			2.46E-05	0.000598335067637877
62	63			3.69E-05	0.00036420395421436
63	64			3.08E-05	0.000702393340270552
64	65			1.85E-05	0.000416233090530697
65	66			1.23E-05	0.000442247658688866
66	67			2.46E-05	0.000572320499479709
67	68			3.08E-05	0.000208116545265349
68	69			1.23E-05	0.000390218522372529
69	70			2.46E-05	0.000286160249739854
70	71			1.85E-05	0.000416233090530697
71	72			1.85E-05	0.000286160249739854
72	73			6.15E-06	0.000338189386056191
73	74			6.15E-06	0.000338189386056191
74	75			1.23E-05	0.000416233090530697
75	76			0	0.000338189386056191
76	77			6.15E-06	0.00036420395421436
77	78			0	0.00018210197710718
78	79			6.15E-06	0.000312174817898023
79	80			0	0.000104058272632674
80	81			0	0.000234131113423517
81	82			6.15E-06	0.000208116545265349
82	83			6.15E-06	0.000130072840790843
83	84			6.15E-06	0.000208116545265349
84	85			0	0.00018210197710718
85	86			6.15E-06	0.00018210197710718
86	87			6.15E-06	0.00036420395421436
87	88			1.23E-05	0.000260145681581686
88	89			0	0.000260145681581686
89	90			0	0.000104058272632674
90	91			6.15E-06	0.000130072840790843
91	92			0	0.00018210197710718
92	93			0	0.000286160249739854
93	94			6.15E-06	0.000312174817898023
94	95			0	0.000286160249739854
95	96			0	0.000156087408949011
96	97			0	0.000156087408949011
97	98			0	0.000260145681581686
98	99			0	0.00018210197710718
99	100			0	0.000234131113423517
100	101			0	0.000156087408949011
101	102			0	0.000130072840790843
102	103			0	0.000104058272632674
103	104			0	0.000156087408949011
104	105			6.15E-06	0.000156087408949011
105	106			0	5.20E-05
106	107			0	0.000156087408949011
107	108			0	0.000104058272632674
108	109			0	0.000208116545265349
109	110			0	5.20E-05
110	111			0	0.000208116545265349
111	112			0	0.000286160249739854
112	113			0	0.00018210197710718
113	114			0	0.000130072840790843
114	115			0	0.00018210197710718
115	116			0	7.80E-05
116	117			0	0.000156087408949011
117	118			0	0.000156087408949011
118	119			0	0.000130072840790843
119	120			0	0.000130072840790843
120	121			0	0.000208116545265349
121	122			0	2.60E-05
122	123			0	5.20E-05
123	124			0	0.000130072840790843
124	125			0	0.000104058272632674
125	126			0	5.20E-05
126	127			0	5.20E-05
127	128			0	0.000208116545265349
128	129			0	0.000104058272632674
129	130			0	0.000104058272632674
130	131			0	0.000104058272632674
131	132			0	0.000104058272632674
132	133			0	0.000130072840790843
133	134			0	0.000104058272632674
134	135			0	7.80E-05
135	136			0	0.000156087408949011
136	137			0	0.000208116545265349
137	138			0	7.80E-05
138	139			0	2.60E-05
139	140			0	0.00018210197710718
140	141			0	7.80E-05
141	142			6.15E-06	0.000104058272632674
142	143				0.000130072840790843
143	144				7.80E-05
144	145				2.60E-05
145	146				5.20E-05
146	147				0.00018210197710718
147	148				7.80E-05
148	149				0.000104058272632674
149	150				0.00018210197710718
150	151				0.000130072840790843
151	152				7.80E-05
152	153				0.000156087408949011
153	154				0.000104058272632674
154	155				0.000104058272632674
155	156				0.000104058272632674
156	157				7.80E-05
157	158				0.00018210197710718
158	159				0.000156087408949011
159	160				5.20E-05
160	161				7.80E-05
161	162				0.00018210197710718
162	163				0.00018210197710718
163	164				2.60E-05
164	165				0.000208116545265349
165	166				0.000130072840790843
166	167				0.00018210197710718
167	168				0.000156087408949011
168	169				0.000104058272632674
169	170				0.000104058272632674
170	171				0.000104058272632674
171	172				0.000130072840790843
172	173				7.80E-05
173	174				7.80E-05
174	175				7.80E-05
175	176				2.60E-05
176	177				5.20E-05
177	178				5.20E-05
178	179				5.20E-05
179	180				2.60E-05
180	181				2.60E-05
181	182				0.000156087408949011
182	183				2.60E-05
183	184				0.000104058272632674
184	185				7.80E-05
185	186				5.20E-05
186	187				5.20E-05
187	188				5.20E-05
188	189				5.20E-05
189	190				5.20E-05
190	191				7.80E-05
191	192				2.60E-05
192	193				2.60E-05
193	194				0
194	195				7.80E-05
195	196				2.60E-05
196	197				2.60E-05
197	198				2.60E-05
198	199				5.20E-05
199	200				5.20E-05
200	201				5.20E-05
201	202				5.20E-05
202	203				5.20E-05
203	204				2.60E-05
204	205				5.20E-05
205	206				5.20E-05
206	207				5.20E-05
207	208				2.60E-05
208	209				2.60E-05
209	210				0
210	211				7.80E-05
211	212				5.20E-05
212	213				5.20E-05
213	214				2.60E-05
214	215				5.20E-05
215	216				0
216	217				5.20E-05
217	218				5.20E-05
218	219				5.20E-05
219	220				7.80E-05
220	221				0.000130072840790843
221	222				5.20E-05
222	223				0
223	224				2.60E-05
224	225				7.80E-05
225	226				2.60E-05
226	227				5.20E-05
227	228				0
228	229				2.60E-05
229	230				2.60E-05
230	231				2.60E-05
231	232				5.20E-05
232	233				5.20E-05
233	234				2.60E-05
234	235				0
235	236				5.20E-05
236	237				5.20E-05
237	238				0.000104058272632674
238	239				2.60E-05
239	240				2.60E-05
240	241				5.20E-05
241	242				0
242	243				5.20E-05
243	244				5.20E-05
244	245				2.60E-05
245	246				0
246	247				5.20E-05
247	248				2.60E-05
248	249				0
249	250				2.60E-05
250	251				0
251	252				2.60E-05
252	253				5.20E-05
253	254				5.20E-05
254	255				0
255	256				5.20E-05
256	257				2.60E-05
257	258				0.000104058272632674
258	259				2.60E-05
259	260				0
260	261				2.60E-05
261	262				0
262	263				5.20E-05
263	264				2.60E-05
264	265				2.60E-05
265	266				0
266	267				2.60E-05
267	268				2.60E-05
268	269				5.20E-05
269	270				5.20E-05
270	271				5.20E-05
271	272				5.20E-05
272	273				2.60E-05
273	274				7.80E-05
274	275				2.60E-05
275	276				7.80E-05
276	277				2.60E-05
277	278				2.60E-05
278	279				7.80E-05
279	280				0
280	281				0
281	282				0
282	283				2.60E-05
283	284				2.60E-05
284	285				7.80E-05
285	286				0
286	287				0
287	288				5.20E-05
288	289				2.60E-05
289	290				0
290	291				2.60E-05
291	292				5.20E-05
292	293				2.60E-05
293	294				0
294	295				0
295	296				2.60E-05
296	297				0
297	298				2.60E-05
298	299				2.60E-05
299	300				0
300	301				0
301	302				0
302	303				2.60E-05
303	304				0
304	305				2.60E-05
305	306				5.20E-05
306	307				2.60E-05
307	308				0
308	309				5.20E-05
309	310				5.20E-05
310	311				2.60E-05
311	312				2.60E-05
312	313				5.20E-05
313	314				5.20E-05
314	315				0.000104058272632674
315	316				5.20E-05
316	317				2.60E-05
317	318				2.60E-05
318	319				5.20E-05
319	320				0
320	321				0
321	322				0
322	323				5.20E-05
323	324				0
324	325				5.20E-05
325	326				2.60E-05
326	327				5.20E-05
327	328				0
328	329				0
329	330				0
330	331				2.60E-05
331	332				2.60E-05
332	333				0
333	334				2.60E-05
334	335				0
335	336				0
336	337				5.20E-05
337	338				2.60E-05
338	339				0
339	340				2.60E-05
340	341				2.60E-05
341	342				0
342	343				5.20E-05
343	344				5.20E-05
344	345				0
345	346				0
346	347				0
347	348				2.60E-05
348	349				2.60E-05
349	350				5.20E-05
350	351				0
351	352				0
352	353				2.60E-05
353	354				0
354	355				0
355	356				0
356	357				2.60E-05
357	358				0
358	359				0
359	360				0
360	361				2.60E-05
361	362				0
362	363				2.60E-05
363	364				0
364	365				2.60E-05
365	366				0
366	367				5.20E-05
367	368				0
368	369				2.60E-05
369	370				0
370	371				0
371	372				2.60E-05
372	373				5.20E-05
373	374				2.60E-05
374	375				2.60E-05
375	376				0
376	377				5.20E-05
377	378				0
378	379				2.60E-05
379	380				5.20E-05
380	381				0
381	382				2.60E-05
382	383				0
383	384				0
384	385				0
385	386				0
386	387				0
387	388				0
388	389				5.20E-05
389	390				2.60E-05
390	391				0
391	392				0
392	393				0
393	394				0
394	395				0
395	396				0
396	397				2.60E-05
397	398				0
398	399				0
399	400				0
400	401				0
401	402				0
402	403				0
403	404				0
404	405				0
405	406				5.20E-05
406	407				5.20E-05
407	408				2.60E-05
408	409				0
409	410				0
410	411				0
411	412				2.60E-05
412	413				0
413	414				2.60E-05
414	415				0
415	416				0
416	417				0
417	418				2.60E-05
418	419				5.20E-05
419	420				0
420	421				0
421	422				2.60E-05
422	423				0
423	424				2.60E-05
424	425				2.60E-05
425	426				0
426	427				0
427	428				2.60E-05
428	429				0
429	430				2.60E-05
430	431				0
431	432				0
432	433				5.20E-05
433	434				5.20E-05
434	435				5.20E-05
435	436				0
436	437				0
437	438				5.20E-05
438	439				2.60E-05
439	440				0
440	441				0
441	442				0
442	443				2.60E-05
443	444				2.60E-05
444	445				2.60E-05
445	446				2.60E-05
446	447				0
447	448				2.60E-05
448	449				2.60E-05
449	450				0
450	451				0
451	452				0
452	453				0
453	454				0
454	455				0
455	456				0
456	457				0
457	458				0
458	459				0
459	460				0
460	461				2.60E-05
461	462				2.60E-05
462	463				0
463	464				0
464	465				2.60E-05
465	466				0
466	467				0
467	468				0
468	469				0
469	470				2.60E-05
470	471				0
471	472				0
472	473				0
473	474				0
474	475				0
475	476				0
476	477				2.60E-05
477	478				0
478	479				5.20E-05
479	480				0
480	481				0
481	482				0
482	483				0
483	484				0
484	485				2.60E-05
485	486				2.60E-05
486	487				0
487	488				2.60E-05
488	489				0
489	490				0
490	491				0
491	492				0
492	493				0
493	494				0
494	495				0
495	496				2.60E-05
496	497				2.60E-05
497	498				0
498	499				0
499	500				0
500	501				2.60E-05
501	502				0
502	503				0
503	504				0
504	505				0
505	506				0
506	507				0
507	508				0
508	509				0
509	510				0
510	511				0
511	512				0
512	513				0
513	514				5.20E-05
514	515				0
515	516				0
516	517				5.20E-05
517	518				0
518	519				0
519	520				2.60E-05
520	521				0
521	522				0
522	523				0
523	524				0
524	525				0
525	526				0
526	527				0
527	528				0
528	529				0
529	530				0
530	531				2.60E-05
531	532				2.60E-05
532	533				0
533	534				0
534	535				0
535	536				2.60E-05
536	537				0
537	538				0
538	539				0
539	540				0
540	541				2.60E-05
541	542				0
542	543				2.60E-05
543	544				0
544	545				0
545	546				0
546	547				2.60E-05
547	548				0
548	549				0
549	550				0
550	551				2.60E-05
551	552				0
552	553				0
553	554				2.60E-05
554	555				0
555	556				0
556	557				0
557	558				2.60E-05
558	559				0
559	560				0
560	561				2.60E-05
561	562				0
562	563				0
563	564				0
564	565				0
565	566				0
566	567				2.60E-05
567	568				2.60E-05
568	569				2.60E-05
569	570				0
570	571				0
571	572				0
572	573				0
573	574				0
574	575				0
575	576				0
576	577				0
577	578				0
578	579				0
579	580				0
580	581				2.60E-05
581	582				2.60E-05
582	583				0
583	584				0
584	585				0
585	586				0
586	587				0
587	588				0
588	589				0
589	590				0
590	591				0
591	592				0
592	593				0
593	594				0
594	595				0
595	596				0
596	597				0
597	598				2.60E-05
598	599				0
599	600				0
600	601				0
601	602				2.60E-05
602	603				0
603	604				0
604	605				0
605	606				2.60E-05
606	607				0
607	608				0
608	609				0
609	610				0
610	611				5.20E-05
611	612				0
612	613				0
613	614				0
614	615				0
615	616				0
616	617				0
617	618				2.60E-05
618	619				0
619	620				0
620	621				0
621	622				0
622	623				0
623	624				0
624	625				0
625	626				2.60E-05
626	627				0
627	628				0
628	629				0
629	630				2.60E-05
630	631				2.60E-05
631	632				5.20E-05
632	633				0
633	634				2.60E-05
634	635				0
635	636				2.60E-05
636	637				0
637	638				2.60E-05
638	639				2.60E-05
639	640				0
640	641				0
641	642				0
642	643				0
643	644				0
644	645				2.60E-05
645	646				0
646	647				0
647	648				0
648	649				0
649	650				2.60E-05
650	651				0
651	652				7.80E-05
652	653				2.60E-05
653	654				0
654	655				0
655	656				5.20E-05
656	657				0
657	658				0
658	659				0
659	660				0
660	661				0
661	662				0
662	663				0
663	664				0
664	665				0
665	666				2.60E-05
666	667				0
667	668				0
668	669				0
669	670				0
670	671				0
671	672				0
672	673				0
673	674				0
674	675				2.60E-05
675	676				0
676	677				0
677	678				0
678	679				5.20E-05
679	680				0
680	681				2.60E-05
681	682				0
682	683				0
683	684				0
684	685				0
685	686				0
686	687				0
687	688				0
688	689				0
689	690				0
690	691				2.60E-05
691	692				0
692	693				0
693	694				2.60E-05
694	695				0
695	696				0
696	697				0
697	698				0
698	699				2.60E-05
699	700				0
700	701				0
701	702				0
702	703				0
703	704				0
704	705				0
705	706				2.60E-05
706	707				0
707	708				0
708	709				0
709	710				2.60E-05
710	711				0
711	712				0
712	713				0
713	714				0
714	715				0
715	716				0
716	717				2.60E-05
717	718				0
718	719				0
719	720				0
720	721				0
721	722				5.20E-05
722	723				0
723	724				0
724	725				2.60E-05
725	726				0
726	727				2.60E-05
727	728				0
728	729				0
729	730				0
730	731				0
731	732				0
732	733				0
733	734				0
734	735				0
735	736				0
736	737				0
737	738				0
738	739				0
739	740				0
740	741				0
741	742				0
742	743				2.60E-05
743	744				2.60E-05
744	745				0
745	746				0
746	747				0
747	748				0
748	749				0
749	750				0
750	751				5.20E-05
751	752				2.60E-05
752	753				0
753	754				2.60E-05
754	755				0
755	756				0
756	757				0
757	758				0
758	759				0
759	760				0
760	761				0
761	762				0
762	763				0
763	764				0
764	765				0
765	766				0
766	767				0
767	768				0
768	769				2.60E-05
769	770				0
770	771				0
771	772				0
772	773				0
773	774				0
774	775				0
775	776				0
776	777				0
777	778				0
778	779				2.60E-05
779	780				0
780	781				0
781	782				0
782	783				0
783	784				0
784	785				0
785	786				0
786	787				0
787	788				0
788	789				0
789	790				0
790	791				2.60E-05
791	792				2.60E-05
792	793				0
793	794				0
794	795				0
795	796				0
796	797				0
797	798				0
798	799				0
799	800				0
800	801				0
801	802				0
802	803				0
803	804				0
804	805				0
805	806				0
806	807				0
807	808				0
808	809				0
809	810				0
810	811				0
811	812				0
812	813				0
813	814				0
814	815				0
815	816				0
816	817				0
817	818				0
818	819				0
819	820				0
820	821				0
821	822				2.60E-05
822	823				0
823	824				0
824	825				0
825	826				0
826	827				0
827	828				0
828	829				0
829	830				0
830	831				0
831	832				0
832	833				0
833	834				0
834	835				0
835	836				0
836	837				0
837	838				0
838	839				0
839	840				0
840	841				0
841	842				0
842	843				2.60E-05
843	844				0
844	845				0
845	846				0
846	847				2.60E-05
847	848				0
848	849				0
849	850				2.60E-05
850	851				0
851	852				0
852	853				0
853	854				0
854	855				0
855	856				0
856	857				0
857	858				0
858	859				0
859	860				0
860	861				0
861	862				2.60E-05
862	863				0
863	864				0
864	865				0
865	866				0
866	867				0
867	868				0
868	869				0
869	870				2.60E-05
870	871				0
871	872				2.60E-05
872	873				2.60E-05
873	874				0
874	875				0
875	876				0
876	877				0
877	878				0
878	879				0
879	880				0
880	881				0
881	882				0
882	883				2.60E-05
883	884				0
884	885				0
885	886				0
886	887				0
887	888				0
888	889				0
889	890				0
890	891				0
891	892				0
892	893				0
893	894				0
894	895				0
895	896				2.60E-05
896	897				0
897	898				0
898	899				0
899	900				2.60E-05
900	901				0
901	902				2.60E-05
902	903				0
903	904				0
904	905				0
905	906				0
906	907				0
907	908				0
908	909				0
909	910				0
910	911				0
911	912				0
912	913				0
913	914				0
914	915				0
915	916				0
916	917				0
917	918				0
918	919				0
919	920				0
920	921				0
921	922				0
922	923				2.60E-05
923	924				0
924	925				0
925	926				0
926	927				0
927	928				0
928	929				0
929	930				0
930	931				0
931	932				0
932	933				0
933	934				0
934	935				2.60E-05
935	936				0
936	937				0
937	938				0
938	939				0
939	940				0
940	941				0
941	942				0
942	943				0
943	944				0
944	945				0
945	946				0
946	947				0
947	948				0
948	949				0
949	950				0
950	951				0
951	952				0
952	953				0
953	954				0
954	955				0
955	956				0
956	957				2.60E-05
957	958				0
958	959				0
959	960				0
960	961				0
961	962				0
962	963				0
963	964				0
964	965				0
965	966				0
966	967				0
967	968				0
968	969				0
969	970				0
970	971				2.60E-05
971	972				0
972	973				0
973	974				0
974	975				0
975	976				0
976	977				2.60E-05
977	978				0
978	979				0
979	980				2.60E-05
980	981				2.60E-05
981	982				0
982	983				0
983	984				0
984	985				2.60E-05
985	986				0
986	987				0
987	988				0
988	989				0
989	990				0
990	991				0
991	992				0
992	993				0
993	994				0
994	995				0
995	996				0
996	997				0
997	998				2.60E-05
998	999				0
999	1000				0
1000	1001				2.60E-05
1001	1002				0
1002	1003				0
1003	1004				2.60E-05
1004	1005				0
1005	1006				0
1006	1007				0
1007	1008				0
1008	1009				0
1009	1010				0
1010	1011				0
1011	1012				0
1012	1013				0
1013	1014				0
1014	1015				0
1015	1016				0
1016	1017				0
1017	1018				0
1018	1019				0
1019	1020				0
1020	1021				2.60E-05
1021	1022				0
1022	1023				0
1023	1024				0
1024	1025				0
1025	1026				0
1026	1027				0
1027	1028				0
1028	1029				0
1029	1030				0
1030	1031				0
1031	1032				0
1032	1033				0
1033	1034				2.60E-05
1034	1035				0
1035	1036				0
1036	1037				2.60E-05
1037	1038				0
1038	1039				0
1039	1040				2.60E-05
1040	1041				0
1041	1042				2.60E-05
1042	1043				0
1043	1044				0
1044	1045				0
1045	1046				0
1046	1047				2.60E-05
1047	1048				0
1048	1049				2.60E-05
1049	1050				0
1050	1051				2.60E-05
1051	1052				2.60E-05
1052	1053				0
1053	1054				0
1054	1055				0
1055	1056				0
1056	1057				0
1057	1058				0
1058	1059				0
1059	1060				2.60E-05
1060	1061				0
1061	1062				2.60E-05
1062	1063				2.60E-05
1063	1064				2.60E-05
1064	1065				0
1065	1066				0
1066	1067				0
1067	1068				0
1068	1069				0
1069	1070				0
1070	1071				0
1071	1072				0
1072	1073				0
1073	1074				0
1074	1075				0
1075	1076				0
1076	1077				0
1077	1078				0
1078	1079				2.60E-05
1079	1080				0
1080	1081				0
1081	1082				0
1082	1083				0
1083	1084				0
1084	1085				0
1085	1086				0
1086	1087				0
1087	1088				2.60E-05
1088	1089				0
1089	1090				0
1090	1091				0
1091	1092				0
1092	1093				0
1093	1094				2.60E-05
1094	1095				0
1095	1096				0
1096	1097				0
1097	1098				0
1098	1099				0
1099	1100				0
1100	1101				0
1101	1102				0
1102	1103				0
1103	1104				0
1104	1105				0
1105	1106				0
1106	1107				0
1107	1108				0
1108	1109				0
1109	1110				0
1110	1111				2.60E-05
1111	1112				0
1112	1113				0
1113	1114				0
1114	1115				2.60E-05
1115	1116				0
1116	1117				0
1117	1118				0
1118	1119				0
1119	1120				0
1120	1121				0
1121	1122				0
1122	1123				2.60E-05
1123	1124				0
1124	1125				0
1125	1126				0
1126	1127				0
1127	1128				0
1128	1129				0
1129	1130				2.60E-05
1130	1131				0
1131	1132				0
1132	1133				0
1133	1134				2.60E-05
1134	1135				0
1135	1136				0
1136	1137				0
1137	1138				0
1138	1139				0
1139	1140				0
1140	1141				0
1141	1142				0
1142	1143				0
1143	1144				0
1144	1145				0
1145	1146				0
1146	1147				0
1147	1148				0
1148	1149				0
1149	1150				0
1150	1151				0
1151	1152				0
1152	1153				0
1153	1154				0
1154	1155				0
1155	1156				0
1156	1157				2.60E-05
1157	1158				0
1158	1159				0
1159	1160				0
1160	1161				0
1161	1162				0
1162	1163				0
1163	1164				0
1164	1165				0
1165	1166				0
1166	1167				2.60E-05
1167	1168				2.60E-05
1168	1169				0
1169	1170				2.60E-05
1170	1171				0
1171	1172				0
1172	1173				0
1173	1174				0
1174	1175				0
1175	1176				0
1176	1177				0
1177	1178				0
1178	1179				0
1179	1180				0
1180	1181				0
1181	1182				0
1182	1183				0
1183	1184				0
1184	1185				0
1185	1186				0
1186	1187				0
1187	1188				0
1188	1189				2.60E-05
1189	1190				0
1190	1191				0
1191	1192				0
1192	1193				0
1193	1194				0
1194	1195				0
1195	1196				0
1196	1197				0
1197	1198				0
1198	1199				0
1199	1200				0
1200	1201				2.60E-05
1201	1202				0
1202	1203				0
1203	1204				0
1204	1205				0
1205	1206				0
1206	1207				0
1207	1208				0
1208	1209				0
1209	1210				2.60E-05
1210	1211				0
1211	1212				0
1212	1213				0
1213	1214				0
1214	1215				0
1215	1216				0
1216	1217				0
1217	1218				0
1218	1219				0
1219	1220				0
1220	1221				0
1221	1222				0
1222	1223				0
1223	1224				2.60E-05
1224	1225				0
1225	1226				0
1226	1227				0
1227	1228				0
1228	1229				0
1229	1230				0
1230	1231				0
1231	1232				0
1232	1233				2.60E-05
1233	1234				0
1234	1235				0
1235	1236				0
1236	1237				0
1237	1238				0
1238	1239				0
1239	1240				0
1240	1241				0
1241	1242				0
1242	1243				0
1243	1244				0
1244	1245				0
1245	1246				0
1246	1247				0
1247	1248				0
1248	1249				2.60E-05
1249	1250				0
1250	1251				0
1251	1252				0
1252	1253				0
1253	1254				0
1254	1255				0
1255	1256				0
1256	1257				0
1257	1258				0
1258	1259				0
1259	1260				0
1260	1261				0
1261	1262				0
1262	1263				0
1263	1264				0
1264	1265				0
1265	1266				0
1266	1267				0
1267	1268				0
1268	1269				0
1269	1270				0
1270	1271				0
1271	1272				0
1272	1273				0
1273	1274				0
1274	1275				0
1275	1276				0
1276	1277				0
1277	1278				0
1278	1279				0
1279	1280				0
1280	1281				0
1281	1282				0
1282	1283				0
1283	1284				0
1284	1285				0
1285	1286				0
1286	1287				0
1287	1288				0
1288	1289				0
1289	1290				2.60E-05
1290	1291				0
1291	1292				0
1292	1293				0
1293	1294				0
1294	1295				0
1295	1296				0
1296	1297				0
1297	1298				0
1298	1299				0
1299	1300				0
1300	1301				0
1301	1302				0
1302	1303				0
1303	1304				0
1304	1305				0
1305	1306				0
1306	1307				0
1307	1308				0
1308	1309				0
1309	1310				0
1310	1311				0
1311	1312				0
1312	1313				2.60E-05
1313	1314				0
1314	1315				0
1315	1316				0
1316	1317				0
1317	1318				0
1318	1319				0
1319	1320				0
1320	1321				0
1321	1322				0
1322	1323				0
1323	1324				0
1324	1325				0
1325	1326				0
1326	1327				0
1327	1328				0
1328	1329				0
1329	1330				0
1330	1331				0
1331	1332				0
1332	1333				0
1333	1334				0
1334	1335				0
1335	1336				0
1336	1337				0
1337	1338				0
1338	1339				0
1339	1340				0
1340	1341				0
1341	1342				0
1342	1343				0
1343	1344				0
1344	1345				0
1345	1346				0
1346	1347				2.60E-05
1347	1348				0
1348	1349				0
1349	1350				0
1350	1351				0
1351	1352				0
1352	1353				0
1353	1354				0
1354	1355				0
1355	1356				0
1356	1357				0
1357	1358				0
1358	1359				0
1359	1360				0
1360	1361				0
1361	1362				0
1362	1363				0
1363	1364				0
1364	1365				0
1365	1366				0
1366	1367				0
1367	1368				0
1368	1369				0
1369	1370				0
1370	1371				0
1371	1372				0
1372	1373				0
1373	1374				0
1374	1375				0
1375	1376				0
1376	1377				0
1377	1378				0
1378	1379				0
1379	1380				0
1380	1381				0
1381	1382				0
1382	1383				2.60E-05
1383	1384				0
1384	1385				0
1385	1386				0
1386	1387				2.60E-05
1387	1388				0
1388	1389				2.60E-05
1389	1390				0
1390	1391				0
1391	1392				0
1392	1393				0
1393	1394				0
1394	1395				0
1395	1396				0
1396	1397				0
1397	1398				0
1398	1399				0
1399	1400				0
1400	1401				0
1401	1402				0
1402	1403				0
1403	1404				0
1404	1405				0
1405	1406				0
1406	1407				0
1407	1408				0
1408	1409				0
1409	1410				0
1410	1411				0
1411	1412				0
1412	1413				0
1413	1414				0
1414	1415				0
1415	1416				0
1416	1417				0
1417	1418				0
1418	1419				0
1419	1420				0
1420	1421				0
1421	1422				0
1422	1423				0
1423	1424				0
1424	1425				0
1425	1426				0
1426	1427				2.60E-05
1427	1428				0
1428	1429				0
1429	1430				0
1430	1431				0
1431	1432				0
1432	1433				0
1433	1434				0
1434	1435				0
1435	1436				2.60E-05
1436	1437				0
1437	1438				0
1438	1439				0
1439	1440				0
1440	1441				0
1441	1442				0
1442	1443				0
1443	1444				0
1444	1445				0
1445	1446				0
1446	1447				0
1447	1448				0
1448	1449				0
1449	1450				0
1450	1451				0
1451	1452				0
1452	1453				0
1453	1454				0
1454	1455				0
1455	1456				0
1456	1457				0
1457	1458				0
1458	1459				0
1459	1460				2.60E-05
1460	1461				0
1461	1462				0
1462	1463				0
1463	1464				2.60E-05
1464	1465				0
1465	1466				0
1466	1467				0
1467	1468				0
1468	1469				0
1469	1470				0
1470	1471				0
1471	1472				0
1472	1473				0
1473	1474				0
1474	1475				0
1475	1476				0
1476	1477				0
1477	1478				0
1478	1479				0
1479	1480				0
1480	1481				0
1481	1482				0
1482	1483				0
1483	1484				0
1484	1485				0
1485	1486				0
1486	1487				0
1487	1488				0
1488	1489				0
1489	1490				0
1490	1491				0
1491	1492				0
1492	1493				0
1493	1494				0
1494	1495				0
1495	1496				0
1496	1497				0
1497	1498				0
1498	1499				0
1499	1500				0
1500	1501				0
1501	1502				0
1502	1503				0
1503	1504				0
1504	1505				0
1505	1506				0
1506	1507				0
1507	1508				2.60E-05
1508	1509				0
1509	1510				0
1510	1511				0
1511	1512				0
1512	1513				0
1513	1514				0
1514	1515				0
1515	1516				0
1516	1517				2.60E-05
1517	1518				0
1518	1519				0
1519	1520				0
1520	1521				0
1521	1522				0
1522	1523				0
1523	1524				0
1524	1525				0
1525	1526				0
1526	1527				0
1527	1528				0
1528	1529				0
1529	1530				0
1530	1531				0
1531	1532				0
1532	1533				0
1533	1534				0
1534	1535				0
1535	1536				0
1536	1537				0
1537	1538				0
1538	1539				0
1539	1540				0
1540	1541				0
1541	1542				0
1542	1543				0
1543	1544				0
1544	1545				0
1545	1546				0
1546	1547				0
1547	1548				0
1548	1549				0
1549	1550				0
1550	1551				0
1551	1552				0
1552	1553				0
1553	1554				0
1554	1555				0
1555	1556				0
1556	1557				0
1557	1558				0
1558	1559				0
1559	1560				0
1560	1561				0
1561	1562				0
1562	1563				0
1563	1564				0
1564	1565				0
1565	1566				0
1566	1567				0
1567	1568				0
1568	1569				0
1569	1570				0
1570	1571				0
1571	1572				0
1572	1573				0
1573	1574				0
1574	1575				0
1575	1576				0
1576	1577				0
1577	1578				0
1578	1579				0
1579	1580				0
1580	1581				0
1581	1582				0
1582	1583				0
1583	1584				0
1584	1585				0
1585	1586				0
1586	1587				0
1587	1588				0
1588	1589				0
1589	1590				0
1590	1591				0
1591	1592				0
1592	1593				0
1593	1594				0
1594	1595				0
1595	1596				0
1596	1597				0
1597	1598				0
1598	1599				0
1599	1600				0
1600	1601				0
1601	1602				0
1602	1603				0
1603	1604				0
1604	1605				0
1605	1606				0
1606	1607				0
1607	1608				0
1608	1609				0
1609	1610				0
1610	1611				0
1611	1612				0
1612	1613				0
1613	1614				0
1614	1615				0
1615	1616				0
1616	1617				0
1617	1618				0
1618	1619				0
1619	1620				0
1620	1621				0
1621	1622				0
1622	1623				0
1623	1624				0
1624	1625				0
1625	1626				0
1626	1627				0
1627	1628				0
1628	1629				0
1629	1630				0
1630	1631				0
1631	1632				0
1632	1633				0
1633	1634				0
1634	1635				0
1635	1636				0
1636	1637				0
1637	1638				0
1638	1639				0
1639	1640				0
1640	1641				0
1641	1642				0
1642	1643				0
1643	1644				0
1644	1645				0
1645	1646				0
1646	1647				0
1647	1648				0
1648	1649				0
1649	1650				0
1650	1651				0
1651	1652				0
1652	1653				0
1653	1654				0
1654	1655				0
1655	1656				0
1656	1657				0
1657	1658				0
1658	1659				0
1659	1660				0
1660	1661				0
1661	1662				0
1662	1663				0
1663	1664				0
1664	1665				0
1665	1666				0
1666	1667				0
1667	1668				0
1668	1669				0
1669	1670				0
1670	1671				0
1671	1672				0
1672	1673				0
1673	1674				0
1674	1675				0
1675	1676				0
1676	1677				0
1677	1678				0
1678	1679				0
1679	1680				0
1680	1681				0
1681	1682				0
1682	1683				0
1683	1684				0
1684	1685				2.60E-05
1685	1686				0
1686	1687				0
1687	1688				0
1688	1689				0
1689	1690				0
1690	1691				0
1691	1692				0
1692	1693				0
1693	1694				0
1694	1695				0
1695	1696				0
1696	1697				0
1697	1698				0
1698	1699				0
1699	1700				0
1700	1701				0
1701	1702				0
1702	1703				0
1703	1704				0
1704	1705				0
1705	1706				0
1706	1707				0
1707	1708				0
1708	1709				0
1709	1710				0
1710	1711				0
1711	1712				0
1712	1713				0
1713	1714				0
1714	1715				0
1715	1716				0
1716	1717				0
1717	1718				0
1718	1719				0
1719	1720				0
1720	1721				0
1721	1722				0
1722	1723				0
1723	1724				0
1724	1725				0
1725	1726				0
1726	1727				0
1727	1728				0
1728	1729				0
1729	1730				0
1730	1731				0
1731	1732				2.60E-05
1732	1733				0
1733	1734				0
1734	1735				0
1735	1736				0
1736	1737				0
1737	1738				0
1738	1739				0
1739	1740				0
1740	1741				0
1741	1742				0
1742	1743				0
1743	1744				0
1744	1745				0
1745	1746				0
1746	1747				0
1747	1748				0
1748	1749				0
1749	1750				0
1750	1751				0
1751	1752				0
1752	1753				0
1753	1754				0
1754	1755				0
1755	1756				0
1756	1757				0
1757	1758				0
1758	1759				0
1759	1760				0
1760	1761				0
1761	1762				0
1762	1763				0
1763	1764				0
1764	1765				0
1765	1766				0
1766	1767				0
1767	1768				0
1768	1769				0
1769	1770				0
1770	1771				0
1771	1772				0
1772	1773				0
1773	1774				0
1774	1775				0
1775	1776				0
1776	1777				0
1777	1778				0
1778	1779				0
1779	1780				0
1780	1781				0
1781	1782				0
1782	1783				2.60E-05
1783	1784				0
1784	1785				0
1785	1786				0
1786	1787				0
1787	1788				0
1788	1789				0
1789	1790				0
1790	1791				0
1791	1792				0
1792	1793				0
1793	1794				0
1794	1795				0
1795	1796				0
1796	1797				0
1797	1798				0
1798	1799				0
1799	1800				0
1800	1801				0
1801	1802				0
1802	1803				0
1803	1804				0
1804	1805				0
1805	1806				0
1806	1807				0
1807	1808				0
1808	1809				0
1809	1810				0
1810	1811				0
1811	1812				0
1812	1813				0
1813	1814				0
1814	1815				0
1815	1816				0
1816	1817				0
1817	1818				0
1818	1819				0
1819	1820				0
1820	1821				0
1821	1822				0
1822	1823				0
1823	1824				0
1824	1825				0
1825	1826				0
1826	1827				0
1827	1828				2.60E-05

[truncated: 3 more sheets: SupFig7a, SupFig7b, SupFig7c]
